# Supplementary material for: Diaqua­bis(4-methyl­amino­benzoato-κO)bis­(nicotinamide-κN 1)cobalt(II)
Source: Acta Crystallogr Sect E Struct Rep Online. 2010 Mar 27;66(Pt 4):m448–9. doi: 10.1107/S1600536810010706 (PMC2984056; doi:10.1107/S1600536810010706)
Supplement: Supplementary file 1 [file e-66-0m448-sup1.cif]

##############################################################################
###                                                                        ###
###        Electronic paper (Acta Crystallographica Section E)             ###
###                                                                        ###
##############################################################################
#                                                                            #
# This CIF contains the data in a paper accepted for publication in Acta     #
# Crystallographica Section E. It conforms to the requirements of Notes      #
# for Authors for Section E, and has been peer reviewed under the auspices   #
# of the IUCr Commission on Journals.                                        #
#                                                                            #
# Full details of the Crystallographic Information File format               #
# are given in the paper "The Crystallographic Information File (CIF):       #
# a New Standard Archive File for Crystallography" by S. R. Hall, F. H.      #
# Allen and I. D. Brown [Acta Cryst. (1991), A47, 655-685].                  #
#                                                                            #
# The current version of the core CIF dictionary is obtainable from          #
# ftp://ftp.iucr.org/pub/cif_core.dic. The current version number is 2.4.    #
#                                                                            #
# Software is freely available for graphical display of the structure(s) in  #
# this CIF.  For information consult the CIF home page http://www.iucr.org/  #
# cif/home.html                                                              #
#                                                                            #
# This file may be used for bona fide research purposes within the           #
# scientific community so long as proper attribution is given to the journal # 
# article from which it was obtained.                                        #
#                                                                            #
##############################################################################
                                             
data_I
_audit_creation_method     SHELXL-97
_chemical_name_systematic
;
Diaquabis(4-methylaminobenzoato-\k<i>O</i>)bis(nicotinamide-
\k<i>N</i>^1^)cobalt(II)
;
_chemical_name_common     ?
_chemical_formula_moiety     'C28 H32 Co N6 O8'
_chemical_formula_sum     'C28 H32 Co N6 O8'
_chemical_formula_iupac     '[Co (C8 H8 N O2)2 (C6 H6 N2 O)2 (H2 O)2]'
_chemical_formula_weight     639.53
_chemical_melting_point     ?
_symmetry_cell_setting     triclinic
_symmetry_space_group_name_H-M     'P -1'
_symmetry_space_group_name_Hall     '-P 1'
loop_
    _symmetry_equiv_pos_as_xyz
    'x, y, z'
    '-x, -y, -z'
_cell_length_a     9.9014(7)
_cell_length_b     11.2891(8)
_cell_length_c     14.1824(9)
_cell_angle_alpha     107.554(5)
_cell_angle_beta     92.975(4)
_cell_angle_gamma     92.836(4)
_cell_volume     1505.89(18)
_cell_formula_units_Z     2
_cell_measurement_reflns_used     4808
_cell_measurement_theta_min     2.47
_cell_measurement_theta_max     22.89
_cell_measurement_temperature     294(2)
_exptl_crystal_description     block
_exptl_crystal_colour     orange
_exptl_crystal_size_max     0.31
_exptl_crystal_size_mid     0.14
_exptl_crystal_size_min     0.11
_exptl_crystal_density_diffrn     1.410
_exptl_crystal_density_meas     ?
_exptl_crystal_density_method     'not measured'
_exptl_crystal_F_000     666
_exptl_absorpt_coefficient_mu     0.628
_exptl_absorpt_correction_type     multi-scan
_exptl_absorpt_process_details     '(SADABS; Bruker, 2005)'
_exptl_absorpt_correction_T_min     0.8891
_exptl_absorpt_correction_T_max     0.9341
_exptl_special_details
;
;
_diffrn_ambient_temperature     294(2)
_diffrn_radiation_type     MoK\a
_diffrn_radiation_wavelength     0.71073
_diffrn_radiation_source     'fine-focus sealed tube'
_diffrn_radiation_monochromator     graphite
_diffrn_measurement_device_type
                          'Bruker Kappa APEXII CCD area-detector diffractometer'
_diffrn_measurement_method     '\f and \w scans'
_diffrn_detector_area_resol_mean     ?
_diffrn_reflns_number     25128
_diffrn_reflns_av_R_equivalents     0.0501
_diffrn_reflns_av_sigmaI/netI     0.0746
_diffrn_reflns_theta_min     1.51
_diffrn_reflns_theta_max     28.33
_diffrn_reflns_theta_full     28.33
_diffrn_measured_fraction_theta_max     0.977
_diffrn_measured_fraction_theta_full     0.977
_diffrn_reflns_limit_h_min     -10
_diffrn_reflns_limit_h_max     13
_diffrn_reflns_limit_k_min     -14
_diffrn_reflns_limit_k_max     15
_diffrn_reflns_limit_l_min     -18
_diffrn_reflns_limit_l_max     18
_diffrn_standards_number     0
_diffrn_standards_interval_count     ?
_diffrn_standards_interval_time     ?
_diffrn_standards_decay_%     ?
_refine_special_details
;
Refinement of <i>F</i>^2^ against ALL reflections. The weighted <i>R</i>-factor
wR and goodness of fit <i>S</i> are based on <i>F</i>^2^, conventional
<i>R</i>-factors <i>R</i> are based on <i>F</i>, with <i>F</i> set to zero for
negative <i>F</i>^2^. The threshold expression of <i>F</i>^2^ >
\s(<i>F</i>^2^) is used only for calculating <i>R</i>-factors(gt) etc. and is
not relevant to the choice of reflections for refinement. <i>R</i>-factors
based on <i>F</i>^2^ are statistically about twice as large as those based on
<i>F</i>, and <i>R</i>- factors based on ALL data will be even larger.
;
_reflns_number_total     7337
_reflns_number_gt     3927
_reflns_threshold_expression     I>2\s(I)
_refine_ls_structure_factor_coef     Fsqd
_refine_ls_matrix_type     full
_refine_ls_R_factor_all     0.1089
_refine_ls_R_factor_gt     0.0471
_refine_ls_wR_factor_gt     0.0988
_refine_ls_wR_factor_ref     0.1202
_refine_ls_goodness_of_fit_ref     0.985
_refine_ls_restrained_S_all     1.071
_refine_ls_number_reflns     7337
_refine_ls_number_parameters     433
_refine_ls_number_restraints     11
_refine_ls_hydrogen_treatment     mixed
_refine_ls_weighting_scheme     calc
_refine_ls_weighting_details
                 'calc w=1/[\s^2^(Fo^2^)+(0.0507P)^2^] where P=(Fo^2^+2Fc^2^)/3'
_atom_sites_solution_hydrogens     geom
_atom_sites_solution_primary     direct
_atom_sites_solution_secondary     difmap
_refine_ls_shift/su_max     0.000
_refine_ls_shift/su_mean     0.000
_refine_diff_density_max     0.440
_refine_diff_density_min     -0.636
_refine_ls_extinction_method     none
_refine_ls_extinction_coef     ?
loop_
    _atom_type_symbol
    _atom_type_description
    _atom_type_scat_dispersion_real
    _atom_type_scat_dispersion_imag
    _atom_type_scat_source
    'C' 'C' 0.0033 0.0016
                         'International Tables Vol C Tables 4.2.6.8 and 6.1.1.4'
    'H' 'H' 0.0000 0.0000
                         'International Tables Vol C Tables 4.2.6.8 and 6.1.1.4'
    'N' 'N' 0.0061 0.0033
                         'International Tables Vol C Tables 4.2.6.8 and 6.1.1.4'
    'O' 'O' 0.0106 0.0060
                         'International Tables Vol C Tables 4.2.6.8 and 6.1.1.4'
    'Co' 'Co' 0.3494 0.9721
                         'International Tables Vol C Tables 4.2.6.8 and 6.1.1.4'
_computing_data_collection     'APEX2 (Bruker, 2007)'
_computing_cell_refinement     'SAINT (Bruker, 2007)'
_computing_data_reduction     'SAINT (Bruker, 2007)'
_computing_structure_solution     'SHELXS97 (Sheldrick, 2008)'
_computing_structure_refinement     'SHELXL97 (Sheldrick, 2008)'
_computing_molecular_graphics     'Mercury (Macrae <i>et al.</i>,  2006)'
_computing_publication_material     'WinGX (Farrugia, 1999)'
loop_
    _atom_site_type_symbol
    _atom_site_label
    _atom_site_fract_x
    _atom_site_fract_y
    _atom_site_fract_z
    _atom_site_U_iso_or_equiv
    _atom_site_adp_type
    _atom_site_calc_flag
    _atom_site_refinement_flags
    _atom_site_occupancy
    _atom_site_disorder_assembly
    _atom_site_disorder_group
    Co Co1 0.5000 0.5000 0.5000 0.03935(17) Uani d S 1 . .
    Co Co2 1.0000 1.0000 0.0000 0.03728(17) Uani d S 1 . .
    O O1 0.56594(18) 0.56020(18) 0.38612(14) 0.0449(5) Uani d . 1 . .
    O O2 0.71996(19) 0.7140(2) 0.46562(16) 0.0532(6) Uani d . 1 . .
    O O3 0.8902(2) 0.2578(2) 0.27847(16) 0.0663(7) Uani d . 1 . .
    O O4 0.4510(3) 0.3195(2) 0.40609(19) 0.0673(7) Uani d D 1 . .
    H H41 0.447(4) 0.285(3) 0.3417(13) 0.095(14) Uiso d D 1 . .
    H H42 0.383(3) 0.283(4) 0.428(3) 0.135(18) Uiso d D 1 . .
    O O5 1.07631(18) 0.95050(19) 0.12042(14) 0.0472(5) Uani d . 1 . .
    O O6 1.1978(2) 0.7922(2) 0.04475(15) 0.0528(6) Uani d . 1 . .
    O O7 0.5387(3) 0.7866(4) -0.21529(18) 0.1282(14) Uani d . 1 . .
    O O8 0.98305(19) 1.1857(2) 0.09213(16) 0.0472(5) Uani d D 1 . .
    H H81 0.958(3) 1.207(3) 0.1553(12) 0.083(12) Uiso d D 1 . .
    H H82 0.918(3) 1.215(3) 0.056(2) 0.104(15) Uiso d D 1 . .
    N N1 0.8652(4) 0.6271(3) 0.0185(3) 0.0932(13) Uani d . 1 . .
    H H1 0.931(4) 0.680(4) 0.027(3) 0.101(16) Uiso d . 1 . .
    N N2 0.7005(2) 0.4443(2) 0.52402(18) 0.0444(6) Uani d . 1 . .
    N N3 1.0849(3) 0.2554(3) 0.3640(2) 0.0585(8) Uani d D 1 . .
    H H31 1.122(3) 0.222(3) 0.3086(17) 0.072(12) Uiso d D 1 . .
    H H32 1.135(3) 0.264(3) 0.4217(18) 0.075(12) Uiso d D 1 . .
    N N4 1.3862(4) 0.8673(3) 0.4966(2) 0.0738(9) Uani d D 1 . .
    H H4A 1.441(4) 0.808(3) 0.495(3) 0.125(19) Uiso d D 1 . .
    N N5 0.7987(2) 0.9412(2) 0.02697(17) 0.0395(6) Uani d . 1 . .
    N N6 0.3613(3) 0.7723(3) -0.1287(2) 0.0589(8) Uani d D 1 . .
    H H61 0.322(3) 0.782(4) -0.0709(19) 0.097(15) Uiso d D 1 . .
    H H62 0.313(3) 0.739(3) -0.1852(18) 0.094(14) Uiso d D 1 . .
    C C1 0.6647(3) 0.6378(3) 0.3879(2) 0.0394(7) Uani d . 1 . .
    C C2 0.7153(3) 0.6358(3) 0.2905(2) 0.0407(7) Uani d . 1 . .
    C C3 0.8201(3) 0.7192(3) 0.2835(2) 0.0469(8) Uani d . 1 . .
    H H3 0.8571 0.7793 0.3407 0.056 Uiso calc R 1 . .
    C C4 0.8694(3) 0.7144(3) 0.1946(3) 0.0557(9) Uani d . 1 . .
    H H4 0.9404 0.7704 0.1925 0.067 Uiso calc R 1 . .
    C C5 0.8157(4) 0.6279(3) 0.1075(3) 0.0608(9) Uani d . 1 . .
    C C6 0.7106(4) 0.5444(3) 0.1136(2) 0.0702(11) Uani d . 1 . .
    H H6 0.6731 0.4847 0.0564 0.084 Uiso calc R 1 . .
    C C7 0.6619(3) 0.5501(3) 0.2042(2) 0.0581(9) Uani d . 1 . .
    H H7 0.5910 0.4943 0.2068 0.070 Uiso calc R 1 . .
    C C8 0.8172(6) 0.5427(5) -0.0756(3) 0.130(2) Uani d . 1 . .
    H H8A 0.8674 0.5600 -0.1266 0.194 Uiso calc R 1 . .
    H H8B 0.7227 0.5524 -0.0880 0.194 Uiso calc R 1 . .
    H H8C 0.8290 0.4588 -0.0756 0.194 Uiso calc R 1 . .
    C C9 0.7586(3) 0.4567(3) 0.6138(2) 0.0510(8) Uani d . 1 . .
    H H9 0.7126 0.4949 0.6694 0.061 Uiso calc R 1 . .
    C C10 0.8847(3) 0.4149(3) 0.6270(2) 0.0586(9) Uani d . 1 . .
    H H10 0.9228 0.4254 0.6905 0.070 Uiso calc R 1 . .
    C C11 0.9534(3) 0.3580(3) 0.5463(2) 0.0504(8) Uani d . 1 . .
    H H11 1.0387 0.3300 0.5544 0.060 Uiso calc R 1 . .
    C C12 0.8947(3) 0.3427(3) 0.4525(2) 0.0372(7) Uani d . 1 . .
    C C13 0.7679(3) 0.3875(3) 0.4461(2) 0.0427(7) Uani d . 1 . .
    H H13 0.7273 0.3771 0.3833 0.051 Uiso calc R 1 . .
    C C14 0.9565(3) 0.2822(3) 0.3585(2) 0.0434(7) Uani d . 1 . .
    C C15 1.1621(3) 0.8704(3) 0.1220(2) 0.0412(7) Uani d . 1 . .
    C C16 1.2203(3) 0.8699(3) 0.2201(2) 0.0392(7) Uani d . 1 . .
    C C17 1.3176(3) 0.7886(3) 0.2286(2) 0.0444(7) Uani d . 1 . .
    H H17 1.3464 0.7329 0.1716 0.053 Uiso calc R 1 . .
    C C18 1.3718(3) 0.7889(3) 0.3193(2) 0.0506(8) Uani d . 1 . .
    H H18 1.4372 0.7338 0.3227 0.061 Uiso calc R 1 . .
    C C19 1.3313(3) 0.8698(3) 0.4065(2) 0.0512(8) Uani d . 1 . .
    C C20 1.2335(3) 0.9511(3) 0.3987(2) 0.0610(9) Uani d . 1 . .
    H H20 1.2043 1.0065 0.4556 0.073 Uiso calc R 1 . .
    C C21 1.1798(3) 0.9499(3) 0.3069(2) 0.0542(8) Uani d . 1 . .
    H H21 1.1141 1.0046 0.3033 0.065 Uiso calc R 1 . .
    C C22 1.3480(4) 0.9441(4) 0.5901(3) 0.0900(13) Uani d . 1 . .
    H H22A 1.3968 0.9234 0.6426 0.135 Uiso calc R 1 . .
    H H22B 1.2524 0.9305 0.5946 0.135 Uiso calc R 1 . .
    H H22C 1.3693 1.0300 0.5959 0.135 Uiso calc R 1 . .
    C C23 0.7582(3) 0.9468(3) 0.1165(2) 0.0473(8) Uani d . 1 . .
    H H23 0.8186 0.9812 0.1716 0.057 Uiso calc R 1 . .
    C C24 0.6309(3) 0.9038(3) 0.1305(2) 0.0555(9) Uani d . 1 . .
    H H24 0.6069 0.9080 0.1939 0.067 Uiso calc R 1 . .
    C C25 0.5397(3) 0.8547(3) 0.0506(2) 0.0500(8) Uani d . 1 . .
    H H25 0.4525 0.8269 0.0590 0.060 Uiso calc R 1 . .
    C C26 0.5796(3) 0.8473(3) -0.0430(2) 0.0413(7) Uani d . 1 . .
    C C27 0.7095(3) 0.8909(3) -0.0501(2) 0.0423(7) Uani d . 1 . .
    H H27 0.7370 0.8850 -0.1130 0.051 Uiso calc R 1 . .
    C C28 0.4910(3) 0.7982(3) -0.1358(2) 0.0597(9) Uani d . 1 . .
loop_
    _atom_site_aniso_label
    _atom_site_aniso_U_11
    _atom_site_aniso_U_22
    _atom_site_aniso_U_33
    _atom_site_aniso_U_12
    _atom_site_aniso_U_13
    _atom_site_aniso_U_23
    Co1 0.0366(3) 0.0502(4) 0.0358(3) 0.0086(3) 0.0118(2) 0.0174(3)
    Co2 0.0287(3) 0.0528(4) 0.0361(3) 0.0039(2) 0.0022(2) 0.0220(3)
    O1 0.0377(11) 0.0619(13) 0.0409(12) -0.0003(10) 0.0061(9) 0.0244(11)
    O2 0.0475(13) 0.0688(15) 0.0435(13) -0.0024(11) 0.0024(10) 0.0185(12)
    O3 0.0491(13) 0.1049(19) 0.0384(13) 0.0182(13) -0.0002(11) 0.0104(13)
    O4 0.0795(18) 0.0634(16) 0.0509(17) -0.0046(13) 0.0278(14) 0.0030(14)
    O5 0.0372(11) 0.0688(14) 0.0457(13) 0.0121(10) 0.0036(9) 0.0312(11)
    O6 0.0536(13) 0.0680(15) 0.0419(13) 0.0137(11) 0.0028(11) 0.0229(12)
    O7 0.091(2) 0.226(4) 0.0340(15) -0.069(2) 0.0089(14) 0.001(2)
    O8 0.0396(12) 0.0611(14) 0.0403(13) 0.0042(10) 0.0031(10) 0.0140(12)
    N1 0.137(3) 0.079(3) 0.060(2) -0.028(2) 0.047(2) 0.015(2)
    N2 0.0420(14) 0.0562(16) 0.0387(15) 0.0089(12) 0.0067(12) 0.0188(13)
    N3 0.0435(17) 0.078(2) 0.048(2) 0.0220(15) 0.0064(16) 0.0084(17)
    N4 0.107(3) 0.070(2) 0.0462(19) 0.017(2) -0.0184(18) 0.0227(17)
    N5 0.0330(13) 0.0517(15) 0.0356(14) 0.0027(11) 0.0041(11) 0.0158(12)
    N6 0.0455(18) 0.073(2) 0.049(2) -0.0099(15) -0.0066(16) 0.0087(17)
    C1 0.0327(16) 0.0487(19) 0.0444(19) 0.0144(14) 0.0059(14) 0.0233(16)
    C2 0.0422(17) 0.0439(18) 0.0419(18) 0.0071(14) 0.0093(14) 0.0204(15)
    C3 0.0459(18) 0.0496(19) 0.0495(19) -0.0011(14) 0.0016(15) 0.0224(16)
    C4 0.054(2) 0.061(2) 0.060(2) -0.0080(16) 0.0127(17) 0.0312(19)
    C5 0.084(3) 0.052(2) 0.052(2) -0.0005(18) 0.0278(19) 0.0217(18)
    C6 0.105(3) 0.055(2) 0.045(2) -0.020(2) 0.022(2) 0.0087(18)
    C7 0.068(2) 0.055(2) 0.050(2) -0.0122(17) 0.0185(17) 0.0154(18)
    C8 0.215(6) 0.108(4) 0.057(3) -0.038(4) 0.054(3) 0.012(3)
    C9 0.052(2) 0.066(2) 0.0403(19) 0.0103(16) 0.0120(16) 0.0213(17)
    C10 0.054(2) 0.083(3) 0.041(2) 0.0130(18) -0.0018(16) 0.0220(19)
    C11 0.0420(18) 0.065(2) 0.047(2) 0.0130(15) -0.0002(15) 0.0199(17)
    C12 0.0331(15) 0.0448(17) 0.0357(17) 0.0051(13) 0.0026(13) 0.0149(14)
    C13 0.0405(17) 0.057(2) 0.0330(17) 0.0088(14) 0.0019(14) 0.0163(15)
    C14 0.0361(17) 0.0513(19) 0.0422(19) 0.0084(14) 0.0035(15) 0.0123(16)
    C15 0.0321(16) 0.053(2) 0.0464(19) -0.0002(14) 0.0020(14) 0.0266(17)
    C16 0.0391(16) 0.0417(17) 0.0414(18) 0.0016(13) -0.0041(14) 0.0208(15)
    C17 0.0459(17) 0.0493(19) 0.0418(18) 0.0056(14) 0.0030(14) 0.0193(15)
    C18 0.0485(19) 0.053(2) 0.056(2) 0.0137(15) -0.0057(16) 0.0263(18)
    C19 0.062(2) 0.050(2) 0.044(2) 0.0020(16) -0.0131(17) 0.0217(17)
    C20 0.084(3) 0.057(2) 0.041(2) 0.0205(19) -0.0042(18) 0.0108(17)
    C21 0.064(2) 0.051(2) 0.049(2) 0.0187(16) -0.0065(17) 0.0167(17)
    C22 0.134(4) 0.087(3) 0.046(2) 0.007(3) -0.020(2) 0.021(2)
    C23 0.0425(18) 0.065(2) 0.0356(17) -0.0014(15) -0.0003(14) 0.0192(16)
    C24 0.0474(19) 0.088(3) 0.0362(18) -0.0034(18) 0.0104(15) 0.0261(18)
    C25 0.0361(17) 0.068(2) 0.0447(19) -0.0073(15) 0.0085(15) 0.0170(17)
    C26 0.0357(16) 0.0489(18) 0.0381(17) -0.0016(13) 0.0039(13) 0.0120(15)
    C27 0.0402(17) 0.0529(19) 0.0339(17) 0.0028(14) 0.0089(14) 0.0125(15)
    C28 0.055(2) 0.071(2) 0.043(2) -0.0177(18) 0.0018(17) 0.0048(18)
_geom_special_details
;
All esds (except the esd in the dihedral angle between two l.s. planes) are
estimated using the full covariance matrix. The cell esds are taken into
account individually in the estimation of esds in distances, angles and
torsion angles; correlations between esds in cell parameters are only used
when they are defined by crystal symmetry. An approximate (isotropic)
treatment of cell esds is used for estimating esds involving l.s. planes.
;
loop_
    _geom_bond_atom_site_label_1
    _geom_bond_atom_site_label_2
    _geom_bond_site_symmetry_2
    _geom_bond_distance
    _geom_bond_publ_flag
    Co1 O1 . 2.0553(17) yes
    Co1 O1 2_666 2.0553(17) ?
    Co1 O4 . 2.088(2) yes
    Co1 O4 2_666 2.088(2) ?
    Co1 N2 . 2.153(2) yes
    Co1 N2 2_666 2.153(2) ?
    Co2 O5 . 2.0696(18) yes
    Co2 O5 2_775 2.0696(18) ?
    Co2 O8 . 2.129(2) yes
    Co2 O8 2_775 2.129(2) ?
    Co2 N5 . 2.159(2) yes
    Co2 N5 2_775 2.159(2) ?
    O1 C1 . 1.274(3) ?
    O2 C1 . 1.255(3) ?
    O3 C14 . 1.229(3) ?
    O4 H41 . 0.876(17) ?
    O4 H42 . 0.89(4) ?
    O5 C15 . 1.276(3) ?
    O6 C15 . 1.262(3) ?
    O7 C28 . 1.218(4) ?
    O8 H81 . 0.907(14) ?
    O8 H82 . 0.932(18) ?
    N1 C5 . 1.376(4) ?
    N1 C8 . 1.428(5) ?
    N1 H1 . 0.84(4) ?
    N2 C9 . 1.335(3) ?
    N2 C13 . 1.330(3) ?
    N3 C14 . 1.325(4) ?
    N3 H31 . 0.870(19) ?
    N3 H32 . 0.909(19) ?
    N4 C19 . 1.371(4) ?
    N4 C22 . 1.430(5) ?
    N4 H4A . 0.87(2) ?
    N5 C23 . 1.336(3) ?
    N5 C27 . 1.331(3) ?
    N6 C28 . 1.319(4) ?
    N6 H61 . 0.904(19) ?
    N6 H62 . 0.878(19) ?
    C1 C2 . 1.488(4) ?
    C2 C3 . 1.393(4) ?
    C2 C7 . 1.371(4) ?
    C3 C4 . 1.362(4) ?
    C3 H3 . 0.9300 ?
    C4 C5 . 1.384(4) ?
    C4 H4 . 0.9300 ?
    C5 C6 . 1.392(4) ?
    C6 C7 . 1.381(4) ?
    C6 H6 . 0.9300 ?
    C7 H7 . 0.9300 ?
    C8 H8A . 0.9600 ?
    C8 H8B . 0.9600 ?
    C8 H8C . 0.9600 ?
    C9 H9 . 0.9300 ?
    C10 C9 . 1.380(4) ?
    C10 H10 . 0.9300 ?
    C11 C10 . 1.366(4) ?
    C11 H11 . 0.9300 ?
    C12 C11 . 1.381(4) ?
    C12 C14 . 1.481(4) ?
    C13 C12 . 1.385(4) ?
    C13 H13 . 0.9300 ?
    C15 C16 . 1.479(4) ?
    C16 C17 . 1.389(4) ?
    C16 C21 . 1.382(4) ?
    C17 C18 . 1.365(4) ?
    C17 H17 . 0.9300 ?
    C18 C19 . 1.389(4) ?
    C18 H18 . 0.9300 ?
    C19 C20 . 1.389(4) ?
    C20 C21 . 1.375(4) ?
    C20 H20 . 0.9300 ?
    C21 H21 . 0.9300 ?
    C22 H22A . 0.9600 ?
    C22 H22B . 0.9600 ?
    C22 H22C . 0.9600 ?
    C23 H23 . 0.9300 ?
    C24 C23 . 1.373(4) ?
    C24 H24 . 0.9300 ?
    C25 C24 . 1.369(4) ?
    C25 H25 . 0.9300 ?
    C26 C25 . 1.383(4) ?
    C26 C28 . 1.484(4) ?
    C27 C26 . 1.374(4) ?
    C27 H27 . 0.9300 ?
loop_
    _geom_angle_atom_site_label_1
    _geom_angle_atom_site_label_2
    _geom_angle_atom_site_label_3
    _geom_angle_site_symmetry_1
    _geom_angle_site_symmetry_3
    _geom_angle
    _geom_angle_publ_flag
    O1 Co1 O1 2_666 . 180.0000(10)
                                 ?
    O1 Co1 O4 . . 92.44(9) ?
    O1 Co1 O4 2_666 . 87.56(9) ?
    O1 Co1 O4 . 2_666 87.56(9) ?
    O1 Co1 O4 2_666 2_666 92.44(9) ?
    O1 Co1 N2 . . 89.34(8) ?
    O1 Co1 N2 2_666 . 90.66(8) ?
    O1 Co1 N2 . 2_666 90.66(8) ?
    O1 Co1 N2 2_666 2_666 89.34(8) ?
    O4 Co1 O4 2_666 . 180.00(9) ?
    O4 Co1 N2 . . 88.05(10) ?
    O4 Co1 N2 2_666 . 91.95(10) ?
    O4 Co1 N2 . 2_666 91.95(10) ?
    O4 Co1 N2 2_666 2_666 88.05(10) ?
    N2 Co1 N2 2_666 . 180.0 ?
    O5 Co2 O5 2_775 . 180.00(10) ?
    O5 Co2 O8 . . 90.59(8) ?
    O5 Co2 O8 2_775 . 89.41(8) ?
    O5 Co2 O8 . 2_775 89.41(8) ?
    O5 Co2 O8 2_775 2_775 90.59(8) ?
    O5 Co2 N5 . . 89.28(8) ?
    O5 Co2 N5 2_775 . 90.72(8) ?
    O5 Co2 N5 . 2_775 90.72(8) ?
    O5 Co2 N5 2_775 2_775 89.28(8) ?
    O8 Co2 O8 2_775 . 180.00(12) ?
    O8 Co2 N5 . . 92.47(8) ?
    O8 Co2 N5 2_775 . 87.53(8) ?
    O8 Co2 N5 . 2_775 87.53(8) ?
    O8 Co2 N5 2_775 2_775 92.47(8) ?
    N5 Co2 N5 . 2_775 180.0 ?
    C1 O1 Co1 . . 128.64(18) ?
    Co1 O4 H41 . . 134(2) ?
    Co1 O4 H42 . . 111(3) ?
    H42 O4 H41 . . 106(3) ?
    C15 O5 Co2 . . 128.33(19) ?
    Co2 O8 H81 . . 125(2) ?
    Co2 O8 H82 . . 103(2) ?
    H81 O8 H82 . . 106(2) ?
    C5 N1 C8 . . 124.7(3) ?
    C5 N1 H1 . . 111(3) ?
    C8 N1 H1 . . 124(3) ?
    C9 N2 Co1 . . 123.3(2) ?
    C13 N2 Co1 . . 119.12(19) ?
    C13 N2 C9 . . 117.5(2) ?
    C14 N3 H31 . . 118(2) ?
    C14 N3 H32 . . 124(2) ?
    H31 N3 H32 . . 118(3) ?
    C19 N4 C22 . . 124.4(3) ?
    C19 N4 H4A . . 116(3) ?
    C22 N4 H4A . . 119(3) ?
    C23 N5 Co2 . . 124.23(19) ?
    C27 N5 Co2 . . 118.79(18) ?
    C27 N5 C23 . . 116.9(2) ?
    C28 N6 H61 . . 124(2) ?
    C28 N6 H62 . . 116(2) ?
    H62 N6 H61 . . 120(3) ?
    O1 C1 C2 . . 116.6(3) ?
    O2 C1 O1 . . 124.1(3) ?
    O2 C1 C2 . . 119.3(3) ?
    C3 C2 C1 . . 121.4(3) ?
    C7 C2 C1 . . 121.1(3) ?
    C7 C2 C3 . . 117.5(3) ?
    C2 C3 H3 . . 119.3 ?
    C4 C3 C2 . . 121.3(3) ?
    C4 C3 H3 . . 119.3 ?
    C3 C4 C5 . . 121.2(3) ?
    C3 C4 H4 . . 119.4 ?
    C5 C4 H4 . . 119.4 ?
    N1 C5 C4 . . 120.0(3) ?
    N1 C5 C6 . . 122.1(4) ?
    C4 C5 C6 . . 117.9(3) ?
    C5 C6 H6 . . 119.9 ?
    C7 C6 C5 . . 120.2(3) ?
    C7 C6 H6 . . 119.9 ?
    C2 C7 C6 . . 121.8(3) ?
    C2 C7 H7 . . 119.1 ?
    C6 C7 H7 . . 119.1 ?
    N1 C8 H8A . . 109.5 ?
    N1 C8 H8B . . 109.5 ?
    N1 C8 H8C . . 109.5 ?
    H8A C8 H8B . . 109.5 ?
    H8A C8 H8C . . 109.5 ?
    H8B C8 H8C . . 109.5 ?
    N2 C9 C10 . . 122.1(3) ?
    N2 C9 H9 . . 118.9 ?
    C10 C9 H9 . . 118.9 ?
    C9 C10 H10 . . 120.1 ?
    C11 C10 C9 . . 119.8(3) ?
    C11 C10 H10 . . 120.1 ?
    C10 C11 C12 . . 119.2(3) ?
    C10 C11 H11 . . 120.4 ?
    C12 C11 H11 . . 120.4 ?
    C11 C12 C13 . . 117.2(3) ?
    C11 C12 C14 . . 125.2(3) ?
    C13 C12 C14 . . 117.6(2) ?
    N2 C13 C12 . . 124.2(3) ?
    N2 C13 H13 . . 117.9 ?
    C12 C13 H13 . . 117.9 ?
    O3 C14 N3 . . 121.5(3) ?
    O3 C14 C12 . . 120.8(3) ?
    N3 C14 C12 . . 117.7(3) ?
    O5 C15 C16 . . 117.4(3) ?
    O6 C15 O5 . . 123.2(3) ?
    O6 C15 C16 . . 119.4(3) ?
    C17 C16 C15 . . 121.3(3) ?
    C21 C16 C17 . . 117.2(3) ?
    C21 C16 C15 . . 121.5(3) ?
    C16 C17 H17 . . 119.4 ?
    C18 C17 C16 . . 121.1(3) ?
    C18 C17 H17 . . 119.4 ?
    C17 C18 C19 . . 121.5(3) ?
    C17 C18 H18 . . 119.2 ?
    C19 C18 H18 . . 119.2 ?
    N4 C19 C20 . . 121.9(3) ?
    N4 C19 C18 . . 120.3(3) ?
    C20 C19 C18 . . 117.7(3) ?
    C19 C20 H20 . . 119.9 ?
    C21 C20 C19 . . 120.2(3) ?
    C21 C20 H20 . . 119.9 ?
    C16 C21 H21 . . 118.9 ?
    C20 C21 C16 . . 122.2(3) ?
    C20 C21 H21 . . 118.9 ?
    N4 C22 H22A . . 109.5 ?
    N4 C22 H22B . . 109.5 ?
    N4 C22 H22C . . 109.5 ?
    H22A C22 H22B . . 109.5 ?
    H22A C22 H22C . . 109.5 ?
    H22B C22 H22C . . 109.5 ?
    N5 C23 C24 . . 122.7(3) ?
    N5 C23 H23 . . 118.7 ?
    C24 C23 H23 . . 118.7 ?
    C23 C24 H24 . . 120.2 ?
    C25 C24 C23 . . 119.6(3) ?
    C25 C24 H24 . . 120.2 ?
    C24 C25 C26 . . 118.8(3) ?
    C24 C25 H25 . . 120.6 ?
    C26 C25 H25 . . 120.6 ?
    C25 C26 C28 . . 124.6(3) ?
    C27 C26 C25 . . 117.7(3) ?
    C27 C26 C28 . . 117.8(3) ?
    N5 C27 C26 . . 124.4(3) ?
    N5 C27 H27 . . 117.8 ?
    C26 C27 H27 . . 117.8 ?
    O7 C28 N6 . . 122.2(3) ?
    O7 C28 C26 . . 119.5(3) ?
    N6 C28 C26 . . 118.3(3) ?
loop_
    _geom_torsion_atom_site_label_1
    _geom_torsion_atom_site_label_2
    _geom_torsion_atom_site_label_3
    _geom_torsion_atom_site_label_4
    _geom_torsion_site_symmetry_1
    _geom_torsion_site_symmetry_2
    _geom_torsion_site_symmetry_3
    _geom_torsion_site_symmetry_4
    _geom_torsion
    _geom_torsion_publ_flag
    O4 Co1 O1 C1 2_666 . . . 36.6(2) ?
    O4 Co1 O1 C1 . . . . -143.4(2) ?
    N2 Co1 O1 C1 2_666 . . . 124.6(2) ?
    N2 Co1 O1 C1 . . . . -55.4(2) ?
    O8 Co2 O5 C15 2_775 . . . 32.2(2) ?
    O8 Co2 O5 C15 . . . . -147.8(2) ?
    N5 Co2 O5 C15 . . . . 119.8(2) ?
    N5 Co2 O5 C15 2_775 . . . -60.2(2) ?
    O1 Co1 N2 C13 2_666 . . . 138.0(2) ?
    O1 Co1 N2 C13 . . . . -42.0(2) ?
    O4 Co1 N2 C13 2_666 . . . -129.5(2) ?
    O4 Co1 N2 C13 . . . . 50.5(2) ?
    O1 Co1 N2 C9 2_666 . . . -37.7(2) ?
    O1 Co1 N2 C9 . . . . 142.3(2) ?
    O4 Co1 N2 C9 2_666 . . . 54.8(2) ?
    O4 Co1 N2 C9 . . . . -125.2(2) ?
    O5 Co2 N5 C27 2_775 . . . 33.7(2) ?
    O5 Co2 N5 C27 . . . . -146.3(2) ?
    O8 Co2 N5 C27 2_775 . . . -56.8(2) ?
    O8 Co2 N5 C27 . . . . 123.2(2) ?
    O5 Co2 N5 C23 2_775 . . . -149.3(2) ?
    O5 Co2 N5 C23 . . . . 30.7(2) ?
    O8 Co2 N5 C23 2_775 . . . 120.2(2) ?
    O8 Co2 N5 C23 . . . . -59.8(2) ?
    Co1 O1 C1 O2 . . . . -18.0(4) ?
    Co1 O1 C1 C2 . . . . 162.07(17) ?
    Co2 O5 C15 O6 . . . . -12.4(4) ?
    Co2 O5 C15 C16 . . . . 168.20(17) ?
    C8 N1 C5 C4 . . . . -179.7(4) ?
    C8 N1 C5 C6 . . . . -0.5(7) ?
    Co1 N2 C9 C10 . . . . 176.9(2) ?
    C13 N2 C9 C10 . . . . 1.1(4) ?
    Co1 N2 C13 C12 . . . . -177.1(2) ?
    C9 N2 C13 C12 . . . . -1.1(4) ?
    C22 N4 C19 C18 . . . . -178.1(3) ?
    C22 N4 C19 C20 . . . . 1.3(6) ?
    Co2 N5 C23 C24 . . . . -177.3(2) ?
    C27 N5 C23 C24 . . . . -0.2(4) ?
    Co2 N5 C27 C26 . . . . 178.4(2) ?
    C23 N5 C27 C26 . . . . 1.2(4) ?
    O1 C1 C2 C3 . . . . 178.0(2) ?
    O1 C1 C2 C7 . . . . -3.1(4) ?
    O2 C1 C2 C3 . . . . -1.9(4) ?
    O2 C1 C2 C7 . . . . 176.9(3) ?
    C1 C2 C3 C4 . . . . 177.7(3) ?
    C7 C2 C3 C4 . . . . -1.1(4) ?
    C1 C2 C7 C6 . . . . -177.9(3) ?
    C3 C2 C7 C6 . . . . 1.0(5) ?
    C2 C3 C4 C5 . . . . 1.1(5) ?
    C3 C4 C5 N1 . . . . 178.4(3) ?
    C3 C4 C5 C6 . . . . -0.8(5) ?
    N1 C5 C6 C7 . . . . -178.6(4) ?
    C4 C5 C6 C7 . . . . 0.6(5) ?
    C5 C6 C7 C2 . . . . -0.7(5) ?
    C11 C10 C9 N2 . . . . -0.4(5) ?
    C12 C11 C10 C9 . . . . -0.4(5) ?
    C13 C12 C11 C10 . . . . 0.4(4) ?
    C14 C12 C11 C10 . . . . -179.5(3) ?
    C11 C12 C14 O3 . . . . 170.4(3) ?
    C11 C12 C14 N3 . . . . -9.6(4) ?
    C13 C12 C14 O3 . . . . -9.5(4) ?
    C13 C12 C14 N3 . . . . 170.5(3) ?
    N2 C13 C12 C11 . . . . 0.4(4) ?
    N2 C13 C12 C14 . . . . -179.7(3) ?
    O5 C15 C16 C17 . . . . -177.9(2) ?
    O5 C15 C16 C21 . . . . 2.4(4) ?
    O6 C15 C16 C17 . . . . 2.7(4) ?
    O6 C15 C16 C21 . . . . -177.0(3) ?
    C15 C16 C17 C18 . . . . 179.6(3) ?
    C21 C16 C17 C18 . . . . -0.7(4) ?
    C15 C16 C21 C20 . . . . -179.6(3) ?
    C17 C16 C21 C20 . . . . 0.7(5) ?
    C16 C17 C18 C19 . . . . 0.5(5) ?
    C17 C18 C19 N4 . . . . 179.3(3) ?
    C17 C18 C19 C20 . . . . -0.1(5) ?
    N4 C19 C20 C21 . . . . -179.3(3) ?
    C18 C19 C20 C21 . . . . 0.1(5) ?
    C19 C20 C21 C16 . . . . -0.4(5) ?
    C25 C24 C23 N5 . . . . -1.1(5) ?
    C26 C25 C24 C23 . . . . 1.4(5) ?
    C27 C26 C25 C24 . . . . -0.5(5) ?
    C28 C26 C25 C24 . . . . -179.0(3) ?
    C25 C26 C28 O7 . . . . -174.4(4) ?
    C25 C26 C28 N6 . . . . 7.8(5) ?
    C27 C26 C28 O7 . . . . 7.1(5) ?
    C27 C26 C28 N6 . . . . -170.7(3) ?
    N5 C27 C26 C25 . . . . -0.9(5) ?
    N5 C27 C26 C28 . . . . 177.7(3) ?
loop_
    _geom_hbond_atom_site_label_D
    _geom_hbond_atom_site_label_H
    _geom_hbond_atom_site_label_A
    _geom_hbond_site_symmetry_A
    _geom_hbond_distance_DH
    _geom_hbond_distance_HA
    _geom_hbond_distance_DA
    _geom_hbond_angle_DHA
    _geom_hbond_publ_flag
    O4 H41 O7 2_665 0.876(18) 1.747(19) 2.618(4) 173(4) yes
    O4 H42 O2 2_666 0.89(4) 1.86(4) 2.644(3) 146(4) yes
    O8 H81 O3 1_565 0.906(19) 1.840(19) 2.742(3) 173(3) yes
    O8 H82 O6 2_775 0.94(3) 1.76(3) 2.648(3) 156(3) yes
    N3 H32 O2 2_766 0.91(3) 2.04(3) 2.939(4) 168(3) yes
    N4 H4A O4 2_766 0.88(4) 2.53(4) 3.288(4) 145(3) yes
    N6 H61 O6 1_455 0.90(3) 2.08(3) 2.973(4) 169(3) yes
    N6 H62 O3 2_665 0.88(3) 2.36(3) 3.124(4) 146(3) yes
data_global
_journal_date_recd_electronic     2010-03-12
_journal_date_accepted     2010-03-22
_journal_name_full     'Acta Crystallographica, Section E'
_journal_year     2010
_journal_volume     66
_journal_issue      4
_journal_page_first     m448
_journal_page_last     m449
_journal_paper_category     QM
_journal_coeditor_code     XU2735
_publ_contact_author
;
Dr. Tuncer H\"okelek
Hacettepe University
Department of Physics
06800 Beytepe
Ankara
Turkey
;
_publ_contact_author_email     merzifon@hacettepe.edu.tr
_publ_contact_author_fax     '90(312)2352550'
_publ_contact_author_phone     '90(312)2977242'
_publ_section_title
;\
Diaquabis(4-methylaminobenzoato-\k<i>O</i>)bis(nicotinamide-\k<i>N</i>^1^)\
cobalt(II)
;
loop_
    _publ_author_name
    _publ_author_address
    'Necefo\(glu, Hacali'
;
Department of Chemistry
Kafkas University
36100 Kars
Turkey
;
    'Aybirdi, \"Ozg\"ur'
;
Department of Chemistry
Kafkas University
36100 Kars
Turkey
;
    'Tercan, Bar\?i\,s'
;
Department of Physics
Karab\"uk University
78050 Karab\"uk
Turkey
;
    'Ermi\,s, Emel'
;
Department of Chemistry
Faculty of Science
Anadolu University
26470 Yeniba\(glar
Eski\,sehir
Turkey
;
    'H\"okelek, Tuncer'
;
Department of Physics
Hacettepe University
06800 Beytepe
Ankara
Turkey
;
