# Supplementary material for: Diaqua­bis(4-methyl­amino­benzoato-κO)bis­(nicotinamide-κN 1)cobalt(II)
Source: Acta Crystallogr Sect E Struct Rep Online. 2010 Mar 27;66(Pt 4):m448–9. doi: 10.1107/S1600536810010706 (PMC2984056; doi:10.1107/S1600536810010706)
Supplement: Supplementary file 2 [file e-66-0m448-Isup2.hkl]

#
# h,k,l, Fc-squared, Fo-squared, sigma(Fo-squared) and status flag
#
data_I
_shelx_title ' TO20_3_0m in P-1'
_shelx_refln_list_code          4
_shelx_F_calc_maximum      174.43
_exptl_crystal_F_000       666.00
_reflns_d_resolution_high  0.7489
 
loop_
 _symmetry_equiv_pos_as_xyz
 'x, y, z'
 '-x, -y, -z'
 
_cell_length_a     9.9014
_cell_length_b    11.2891
_cell_length_c    14.1824
_cell_angle_alpha 107.554
_cell_angle_beta   92.975
_cell_angle_gamma  92.836
 
_shelx_F_squared_multiplier     1.000
 
loop_
 _refln_index_h
 _refln_index_k
 _refln_index_l
 _refln_F_squared_calc
 _refln_F_squared_meas
 _refln_F_squared_sigma
 _refln_observed_status
   1   0   0       33.58       34.87      1.77 o
   2   0   0      375.45      356.55      4.83 o
   3   0   0       36.23       37.33      2.56 o
   4   0   0      760.89      708.44     10.13 o
   5   0   0       79.13       84.79      4.59 o
   6   0   0      662.00      618.05     11.34 o
   7   0   0       20.36       19.28      3.78 o
   8   0   0      100.30      109.96      9.65 o
   9   0   0       75.09       67.30     11.96 o
  10   0   0      206.16      205.57     26.20 o
  11   0   0       21.46       23.61     15.26 o
  12   0   0       31.30       35.99     17.56 o
  13   0   0        0.22       -0.29     15.84 o
 -13   1   0       64.03       51.82     22.46 o
 -12   1   0       14.05        0.86     15.55 o
 -11   1   0       80.86      121.21     23.90 o
 -10   1   0       14.56       38.29     15.55 o
  -9   1   0       32.90       39.43     10.70 o
  -8   1   0       58.82       54.96     10.57 o
  -7   1   0       68.27       61.34      4.93 o
  -6   1   0      890.37      946.45     14.23 o
  -5   1   0     6060.24     5801.75     80.05 o
  -4   1   0      975.31     1017.87     12.61 o
  -3   1   0     1013.78      932.77     12.90 o
  -2   1   0       99.55      125.13      4.04 o
  -1   1   0      674.29      770.24      9.56 o
   0   1   0       40.54       38.78      1.63 o
   1   1   0     1977.36     1941.08     18.75 o
   2   1   0      461.20      492.50      8.27 o
   3   1   0     1624.04     1506.84     17.04 o
   4   1   0     1131.36     1174.79     14.37 o
   5   1   0     1889.62     1856.53     19.26 o
   6   1   0     1727.50     1692.82     24.50 o
   7   1   0        2.28        3.96      3.45 o
   8   1   0        7.95        1.50      5.09 o
   9   1   0      291.36      256.39     19.37 o
  10   1   0       90.85       86.95     17.56 o
  11   1   0      272.04      257.11     27.64 o
  12   1   0        0.02       -5.47     11.80 o
  13   1   0      123.54      137.05     24.47 o
 -13   2   0        3.49       17.56     20.44 o
 -12   2   0       93.32      140.21     28.50 o
 -11   2   0       10.30        7.20     15.26 o
 -10   2   0      169.59      198.66     29.08 o
  -9   2   0       19.62        4.98      8.17 o
  -8   2   0      201.45      182.99     17.45 o
  -7   2   0      304.04      298.13     28.51 o
  -6   2   0      120.61      109.20      6.38 o
  -5   2   0     1211.01     1219.44     17.48 o
  -4   2   0     3684.86     3580.83     34.56 o
  -3   2   0        4.72        0.08      2.33 o
  -2   2   0       96.82       86.59      4.32 o
  -1   2   0     4979.64     4708.29     66.32 o
   0   2   0        7.98       10.26      2.46 o
   1   2   0     3302.22     3196.69     43.34 o
   2   2   0     1142.66     1070.47     16.97 o
   3   2   0       75.17       66.82      4.83 o
   4   2   0     1542.82     1494.89     26.55 o
   5   2   0      133.85      154.89      7.05 o
   6   2   0      327.48      310.71     16.11 o
   7   2   0      197.89      215.54     11.52 o
   8   2   0      231.88      242.59     12.77 o
   9   2   0        0.31        1.51      6.71 o
  10   2   0       79.39       73.42     14.97 o
  11   2   0       40.80       23.90     12.67 o
  12   2   0      125.82      121.79     20.44 o
 -13   3   0        1.16      -18.14     18.14 o
 -12   3   0       24.48       -1.44     19.29 o
 -11   3   0      221.28      246.45     36.28 o
 -10   3   0        4.06       22.17     16.12 o
  -9   3   0      247.20      241.79     22.03 o
  -8   3   0        2.89       -0.74      7.55 o
  -7   3   0      642.27      708.32     43.65 o
  -6   3   0       31.90       30.89      4.77 o
  -5   3   0       12.24        6.56      3.58 o
  -4   3   0      123.36      140.52      7.22 o
  -3   3   0      490.86      480.69     10.28 o
  -2   3   0     2807.49     2713.17     50.00 o
  -1   3   0    12019.07    11488.41    119.72 o
   0   3   0      242.47      258.60      9.01 o
   1   3   0     8842.58     8277.84     81.68 o
   2   3   0      831.73      818.43     12.14 o
   3   3   0      235.76      212.97      7.87 o
   4   3   0        6.18       10.00      3.75 o
   5   3   0      655.06      622.34     13.86 o
   6   3   0      421.38      406.15     11.58 o
   7   3   0      103.80      110.06      7.51 o
   8   3   0        0.01       -1.14      5.24 o
   9   3   0       77.80       87.27     21.59 o
  10   3   0        5.00       10.08      9.50 o
  11   3   0       41.87       36.57     11.80 o
  12   3   0       18.76        6.91     11.23 o
 -12   4   0       69.96       60.75     25.91 o
 -11   4   0      132.69       89.54     27.35 o
 -10   4   0      205.75      144.82     29.08 o
  -9   4   0        5.64       21.05     10.86 o
  -8   4   0      369.28      408.51     27.21 o
  -7   4   0       18.17       11.25      8.36 o
  -6   4   0      557.48      533.77     14.57 o
  -5   4   0      253.65      258.94     10.99 o
  -4   4   0      640.39      631.72     14.18 o
  -3   4   0     1108.38     1139.43     24.89 o
  -2   4   0     1222.07     1199.50     20.85 o
  -1   4   0     2920.28     2799.55     33.17 o
   0   4   0     1282.89     1238.00     18.67 o
   1   4   0      476.11      472.52     10.00 o
   2   4   0     2065.46     2090.29     25.79 o
   3   4   0      729.97      760.91     15.26 o
   4   4   0      717.41      707.39     14.86 o
   5   4   0        0.08       -3.02      4.33 o
   6   4   0      221.43      237.40     12.26 o
   7   4   0       17.15       11.39      7.56 o
   8   4   0      197.86      186.60     22.99 o
   9   4   0       22.19       58.73     20.15 o
 -12   5   0        6.58        9.79     21.02 o
 -11   5   0       58.35       78.60     26.49 o
 -10   5   0       26.24       29.08     20.15 o
  -9   5   0      377.24      396.67     30.18 o
  -8   5   0       11.84       -5.50      7.83 o
  -7   5   0      129.54      110.16     14.01 o
  -6   5   0      237.71      243.04     11.87 o
  -5   5   0     1064.97      938.23     19.11 o
  -4   5   0       39.40       33.54      5.20 o
  -3   5   0      678.86      663.04     19.67 o
  -2   5   0      328.64      351.02     10.79 o
  -1   5   0      980.76      918.32     17.82 o
   0   5   0       14.85       12.88      4.34 o
   1   5   0     1450.96     1389.00     25.33 o
   2   5   0        4.47        5.38      3.61 o
   3   5   0      912.51      862.84     18.99 o
   4   5   0      168.66      181.88      8.13 o
   5   5   0      519.71      490.73     12.38 o
   6   5   0        2.08        0.71      3.06 o
   7   5   0      103.01      139.52     17.21 o
   8   5   0       12.75        8.44     12.67 o
   9   5   0      206.07      290.72     53.55 o
 -12   6   0       27.47       20.44     24.47 o
 -11   6   0        5.19       -4.61     20.44 o
 -10   6   0      141.79      103.36     29.37 o
  -9   6   0        4.79       -6.33     15.26 o
  -8   6   0      218.03      272.02     23.63 o
  -7   6   0       15.80        9.05      9.15 o
  -6   6   0      631.24      652.16     20.63 o
  -5   6   0        1.22        0.65      4.82 o
  -4   6   0     1148.73     1178.67     22.47 o
  -3   6   0      193.23      217.14     11.60 o
  -2   6   0     2731.59     2793.16     35.72 o
  -1   6   0      631.34      654.56     16.51 o
   0   6   0      125.55      126.81      7.75 o
   1   6   0      117.93      116.23      8.93 o
   2   6   0     1135.64     1166.36     20.40 o
   3   6   0      110.51      112.29      7.63 o
   4   6   0     1027.10      981.58     27.10 o
   5   6   0       70.03       75.04      7.19 o
   6   6   0      238.56      243.16     13.55 o
   7   6   0       50.41       54.52      6.32 o
   8   6   0      101.63      347.51     33.11 o
   9   6   0        1.78       -0.86     18.43 o
 -11   7   0       16.71       50.96     27.35 o
 -10   7   0       12.78        4.89     19.29 o
  -9   7   0      188.09      179.66     34.55 o
  -8   7   0       14.34       12.60     11.03 o
  -7   7   0      696.79      752.62     31.00 o
  -6   7   0       67.84       85.71     13.25 o
  -5   7   0      198.21      211.68     13.43 o
  -4   7   0      200.48      212.94     12.15 o
  -3   7   0      349.64      357.27     13.79 o
  -2   7   0       16.35       18.77      5.52 o
  -1   7   0      206.36      204.42     10.92 o
   0   7   0       17.87       16.09      4.62 o
   1   7   0      255.42      261.80     12.65 o
   2   7   0      187.14      220.47     12.54 o
   3   7   0      221.92      219.01     11.71 o
   4   7   0       92.31      103.99     11.62 o
   5   7   0      155.48      177.65     13.74 o
   6   7   0       13.83       23.91      7.22 o
   7   7   0      491.65      539.94     65.26 o
   8   7   0        0.02       -0.91      8.16 o
   9   7   0       39.07        1.73     19.00 o
 -11   8   0        0.32       28.50     26.20 o
 -10   8   0       25.71       33.11     25.91 o
  -9   8   0        6.69       -3.84     14.23 o
  -8   8   0      135.82      132.83     19.53 o
  -7   8   0        6.45        1.19      9.86 o
  -6   8   0      158.83      157.68     17.88 o
  -5   8   0       41.66       29.24      8.72 o
  -4   8   0        2.52        5.65      5.54 o
  -3   8   0        1.11        1.46      5.50 o
  -2   8   0      168.99      163.31     15.39 o
  -1   8   0       31.57       40.65      7.11 o
   0   8   0      139.85      144.04      9.87 o
   1   8   0        3.13        7.78      6.67 o
   2   8   0      119.43      136.04     13.02 o
   3   8   0        0.62        5.76      8.21 o
   4   8   0       88.24      119.93     17.35 o
   5   8   0        0.39        3.70     12.55 o
   6   8   0      142.99      141.74     17.56 o
   7   8   0        3.90        2.03      9.21 o
   8   8   0       72.52       65.31     13.37 o
   9   8   0        0.34       32.82     23.90 o
  -9   9   0       51.81       72.84     33.97 o
  -8   9   0        0.10       -5.84     25.05 o
  -7   9   0      249.47      223.35     27.32 o
  -6   9   0        0.42       -1.71     11.73 o
  -5   9   0       28.37       49.75     12.42 o
  -4   9   0        4.95       -5.70      7.08 o
  -3   9   0      498.73      552.61     20.68 o
  -2   9   0        3.76        6.04      6.80 o
  -1   9   0        1.10        5.99      6.31 o
   0   9   0        0.02        4.42      5.82 o
   1   9   0        0.86        4.78     12.76 o
   2   9   0        1.61       -2.26      7.50 o
   3   9   0      421.68      475.79     27.22 o
   4   9   0       31.79       24.84     14.68 o
   5   9   0       15.80       23.91     11.81 o
   6   9   0       34.35       23.94     12.47 o
   7   9   0       20.61       23.51     12.81 o
   8   9   0        0.50       -4.15      9.72 o
   9   9   0       47.16       61.55     14.24 o
 -10  10   0       50.40       15.55     25.91 o
  -9  10   0        0.12      -14.11     27.06 o
  -8  10   0      174.93      159.79     32.14 o
  -7  10   0        2.64       19.77     20.45 o
  -6  10   0      198.63      223.72     34.89 o
  -5  10   0      139.27      128.01     28.08 o
  -4  10   0      157.55      167.25     21.87 o
  -3  10   0       16.39        1.20      8.86 o
  -2  10   0      196.50      229.99     17.84 o
  -1  10   0      221.52      234.22     18.95 o
   0  10   0        4.86       -3.44     11.40 o
   1  10   0      183.72      164.23     22.96 o
   2  10   0      253.94      241.01     28.36 o
   3  10   0       10.69        8.31     12.22 o
   4  10   0       91.93      111.69     19.43 o
   5  10   0       73.52       60.16     26.34 o
   6  10   0      109.54      173.56     22.97 o
   7  10   0        0.28       -5.36     12.24 o
   8  10   0       56.78       77.16     24.33 o
  -9  11   0       12.57        0.29     31.96 o
  -8  11   0        1.95       11.65     22.79 o
  -7  11   0       76.93       80.20     28.98 o
  -6  11   0       17.28       16.98     23.50 o
  -5  11   0        0.65       17.38     21.33 o
  -4  11   0       40.65       53.49     16.98 o
  -3  11   0      193.67      203.46     33.00 o
  -2  11   0       17.80       12.21     10.30 o
  -1  11   0      107.03      117.43     21.44 o
   0  11   0        1.56       13.45     13.77 o
   1  11   0      168.90      165.05     28.94 o
   2  11   0       27.87        7.18     13.71 o
   3  11   0      152.97      172.81     25.07 o
   4  11   0        4.96        7.06     12.78 o
   5  11   0       25.48       28.22     14.59 o
   6  11   0       34.65       54.87     16.94 o
   7  11   0       90.00       97.82     20.22 o
  -7  12   0        2.16       -1.76     22.20 o
  -6  12   0        4.29       22.65     24.66 o
  -5  12   0       43.89        8.35     24.26 o
  -4  12   0       17.12       12.59     16.61 o
  -3  12   0       18.66       18.41     15.39 o
  -2  12   0      190.64      194.48     23.00 o
  -1  12   0       25.88       14.33     11.41 o
   0  12   0       77.56       80.09     20.15 o
   1  12   0       22.48       20.12     26.78 o
   2  12   0      294.66      320.99     34.41 o
   3  12   0        4.75       -1.04     14.21 o
   4  12   0        2.20      -11.69     11.69 o
   5  12   0       17.30      -13.30     13.40 o
   6  12   0        0.26       -1.59     14.75 o
  -6  13   0        4.65       -8.06     25.09 o
  -5  13   0       37.12       59.57     47.07 o
  -4  13   0        2.41       -1.43     17.66 o
  -3  13   0       35.54       46.74     17.05 o
  -2  13   0        2.59        5.41     13.30 o
  -1  13   0        5.21       13.22     17.90 o
   0  13   0        6.07       14.83     17.30 o
   1  13   0        0.42       10.58     15.37 o
   2  13   0        0.19       15.71     16.84 o
   3  13   0       11.13       29.98     22.17 o
   4  13   0        1.95        8.16     18.57 o
  -3  14   0        6.50        9.21     27.64 o
  -2  14   0       10.75      -16.12     23.90 o
  -1  14   0       10.85       -7.19     17.36 o
   0  14   0       58.23       58.83     22.68 o
   1  14   0       21.09      -12.81     17.87 o
  -2 -14   1        9.04       -8.83     17.62 o
  -1 -14   1       10.68       22.57     19.02 o
   0 -14   1        0.26      -15.53     15.53 o
   1 -14   1       22.75       34.81     34.84 o
   2 -14   1        0.04      -23.03     23.61 o
   3 -14   1        4.96        2.60     17.90 o
  -5 -13   1        1.01       27.93     22.17 o
  -4 -13   1        0.18        2.80     14.80 o
  -3 -13   1        0.84        7.90     15.15 o
  -2 -13   1        1.26       -5.68     26.63 o
  -1 -13   1        0.09      -14.59     14.59 o
   0 -13   1      278.85      324.28     36.22 o
   1 -13   1        0.48        5.94     17.10 o
   2 -13   1        3.05       -0.56     12.12 o
   3 -13   1        4.10       -4.46     16.36 o
   4 -13   1        3.72        6.68     17.13 o
   5 -13   1        5.28      -14.28     23.06 o
   6 -13   1       14.46        7.03     25.44 o
  -6 -12   1        3.70        8.51     14.11 o
  -5 -12   1       61.30       70.07     19.23 o
  -4 -12   1        0.07       -5.11     12.91 o
  -3 -12   1       94.71       87.60     20.26 o
  -2 -12   1        0.84        1.71     13.28 o
  -1 -12   1       52.92       38.15     18.03 o
   0 -12   1        3.73       -1.49     13.60 o
   1 -12   1       39.21       47.96     18.56 o
   2 -12   1        2.69        2.01     11.85 o
   3 -12   1      127.82      121.93     21.03 o
   4 -12   1       30.84       39.49     17.74 o
   5 -12   1       44.18        3.65     21.88 o
   6 -12   1        0.19       -8.38     20.76 o
   7 -12   1       16.86       23.13     25.96 o
   8 -12   1        1.82       -8.63     22.50 o
  -7 -11   1        2.44      -11.45     11.45 o
  -6 -11   1       50.26       75.79     18.12 o
  -5 -11   1        4.91        0.21     11.75 o
  -4 -11   1       52.14       22.99     13.71 o
  -3 -11   1        0.04        0.72     11.40 o
  -2 -11   1      144.68      186.54     32.68 o
  -1 -11   1      100.49      102.47     20.50 o
   0 -11   1       22.74       49.12     26.92 o
   1 -11   1       33.14       17.15     12.99 o
   2 -11   1      146.29      164.63     26.52 o
   3 -11   1        0.99       -0.74     11.10 o
   4 -11   1      177.02      163.22     25.44 o
   5 -11   1        0.46       -9.52     19.59 o
   6 -11   1       89.41       84.75     28.98 o
   7 -11   1       16.07       15.47     22.87 o
   8 -11   1       80.44       71.31     28.59 o
   9 -11   1        0.31        8.35     30.81 o
  -9 -10   1        8.97       19.58     13.53 o
  -8 -10   1        0.42        0.94     10.87 o
  -7 -10   1       71.69       65.53     16.12 o
  -6 -10   1        5.22       -4.50     10.31 o
  -5 -10   1        7.90       11.79     11.39 o
  -4 -10   1       29.55       34.44     16.84 o
  -3 -10   1      137.09      181.33     22.96 o
  -2 -10   1       16.70        9.19     11.40 o
  -1 -10   1      225.06      259.88     26.88 o
   0 -10   1        7.03        3.45      8.59 o
   1 -10   1       60.81       31.45     14.40 o
   2 -10   1        0.66        0.31      7.24 o
   3 -10   1      209.61      245.14     19.47 o
   4 -10   1       15.29        2.66     10.55 o
   5 -10   1       41.65       66.86     24.91 o
   6 -10   1       11.28        1.24     19.71 o
   7 -10   1       82.88       97.62     27.88 o
   8 -10   1        0.05        8.88     20.25 o
   9 -10   1       22.26       18.71     31.09 o
  10 -10   1        0.15      -13.24     22.75 o
  -9  -9   1        3.58       -2.88     21.59 o
  -8  -9   1       98.08      108.88     16.56 o
  -7  -9   1        1.38        3.11      9.72 o
  -6  -9   1      124.02      124.68     17.84 o
  -5  -9   1       34.79       29.96     12.30 o
  -4  -9   1       73.71       68.92     14.96 o
  -3  -9   1        3.13       15.08     15.55 o
  -2  -9   1      179.47      180.03     13.88 o
  -1  -9   1        1.77        6.21      6.73 o
   0  -9   1       25.90       17.42      8.94 o
   1  -9   1        1.50        6.31      5.24 o
   2  -9   1       34.13       22.19      6.83 o
   3  -9   1       56.36       57.05      9.09 o
   4  -9   1       14.19       12.97      7.32 o
   5  -9   1       14.60        5.86      9.09 o
   6  -9   1      125.13      124.47     20.66 o
   7  -9   1        2.70       -0.43     12.47 o
   8  -9   1      159.29      155.51     24.19 o
   9  -9   1       14.11       18.14     24.76 o
  10  -9   1       49.83       43.55     18.47 o
  -9  -8   1       19.85       13.24     21.88 o
  -8  -8   1        0.76        1.06      8.44 o
  -7  -8   1      224.21      273.82     44.91 o
  -6  -8   1        6.89        7.74      8.98 o
  -5  -8   1      120.71      136.98     12.93 o
  -4  -8   1       42.56       47.08      9.83 o
  -3  -8   1      361.13      390.16     17.75 o
  -2  -8   1        1.08        2.01      8.00 o
  -1  -8   1       23.06       21.40      5.22 o
   0  -8   1        4.21       12.56      4.52 o
   1  -8   1       52.67       42.17      6.25 o
   2  -8   1       14.31        2.92      6.55 o
   3  -8   1      766.66      744.70     19.21 o
   4  -8   1      144.47      134.14     10.55 o
   5  -8   1      103.83      118.74     12.24 o
   6  -8   1        2.10        2.89      8.87 o
   7  -8   1      504.30      524.28     29.94 o
   8  -8   1       24.12       51.23     14.33 o
   9  -8   1       47.45       59.43     18.73 o
  10  -8   1        0.08       -7.77     21.31 o
  11  -8   1       26.03        9.79     25.62 o
  -9  -7   1       13.39       21.59     19.87 o
  -8  -7   1      120.52      332.92    100.77 o
  -7  -7   1        5.62        4.46      6.37 o
  -6  -7   1      359.65      381.38     20.39 o
  -5  -7   1       34.10       50.68      7.06 o
  -4  -7   1      227.67      247.67     11.14 o
  -3  -7   1        0.02        0.98      3.63 o
  -2  -7   1     1025.25     1050.40     18.41 o
  -1  -7   1       52.56       37.44      7.67 o
   0  -7   1        9.09        5.23      4.00 o
   1  -7   1       17.49       18.49      4.51 o
   2  -7   1     1908.49     1934.45     27.26 o
   3  -7   1        5.63        3.75      4.18 o
   4  -7   1      292.47      308.99     13.92 o
   5  -7   1        0.90        1.68      5.26 o
   6  -7   1      661.57      748.27     30.01 o
   7  -7   1       49.43       24.60      9.15 o
   8  -7   1      288.89      304.80     22.48 o
   9  -7   1        1.79       16.74     12.78 o
  10  -7   1        7.77        1.44     18.43 o
  11  -7   1        8.41       14.40     23.32 o
  -9  -6   1      189.94      559.70     40.31 o
  -8  -6   1        8.22        1.16     11.50 o
  -7  -6   1      615.67      643.51     25.92 o
  -6  -6   1       41.48       41.59      5.18 o
  -5  -6   1      288.93      308.38     11.25 o
  -4  -6   1      274.36      305.00      9.80 o
  -3  -6   1      572.43      566.98     14.98 o
  -2  -6   1      208.88      216.28      9.00 o
  -1  -6   1      703.89      642.44     14.11 o
   0  -6   1       40.22       35.37      4.34 o
   1  -6   1      155.40      140.11      8.26 o
   2  -6   1     1064.29     1065.43     17.46 o
   3  -6   1       62.71       58.33      5.96 o
   4  -6   1       32.69       23.38      5.35 o
   5  -6   1     1036.71     1032.51     22.96 o
   6  -6   1        1.02       10.91      8.02 o
   7  -6   1      481.81      501.53     23.74 o
   8  -6   1       26.98       33.23      9.75 o
   9  -6   1      288.24      321.31     41.75 o
  10  -6   1        5.93       -2.59     17.27 o
  11  -6   1       35.87       29.37     23.61 o
  12  -6   1        9.31       12.38     23.61 o
  -9  -5   1       10.98        7.02     11.79 o
  -8  -5   1      153.29      175.17     18.47 o
  -7  -5   1       46.03       41.98     12.44 o
  -6  -5   1      553.07      594.12     20.80 o
  -5  -5   1       16.77       15.28      6.28 o
  -4  -5   1      897.36      845.40     19.96 o
  -3  -5   1     2022.18     1972.62     22.53 o
  -2  -5   1     2720.11     2594.48     33.09 o
  -1  -5   1       14.71        9.47      3.76 o
   0  -5   1     1976.60     1962.57     23.45 o
   1  -5   1       95.40      105.51      6.14 o
   2  -5   1     2016.22     1921.50     28.40 o
   3  -5   1     1950.17     1957.95     27.20 o
   4  -5   1      456.89      421.83     14.69 o
   5  -5   1        0.07       -2.55      3.74 o
   6  -5   1     1100.98     1067.19     25.42 o
   7  -5   1       17.09        9.78      7.15 o
   8  -5   1      253.54      283.02     24.14 o
   9  -5   1       15.62       23.24     11.46 o
  10  -5   1      281.75      306.34     41.75 o
  11  -5   1        2.19      -14.40     18.43 o
  12  -5   1       20.70       -1.73     19.58 o
  -9  -4   1      329.77      355.05     24.87 o
  -8  -4   1        5.84        4.43      8.27 o
  -7  -4   1       74.07       83.62     11.44 o
  -6  -4   1      441.96      428.18     16.95 o
  -5  -4   1      889.65      837.23     22.08 o
  -4  -4   1       10.02       14.31      4.53 o
  -3  -4   1     3956.29     3859.25     34.83 o
  -2  -4   1     1163.94     1189.79     14.56 o
  -1  -4   1       77.78       70.44      4.55 o
   0  -4   1       39.55       37.82      3.94 o
   1  -4   1      411.65      344.49      7.97 o
   2  -4   1     1268.43     1298.24     18.58 o
   3  -4   1     5015.81     4803.63     56.56 o
   4  -4   1     1155.81     1303.88     19.32 o
   5  -4   1      202.13      184.64      8.81 o
   6  -4   1      385.43      372.85     14.57 o
   7  -4   1      326.20      325.95     23.13 o
   8  -4   1        3.04        3.85      7.52 o
   9  -4   1      920.89      878.79     37.36 o
  10  -4   1       47.59       38.58     19.87 o
  11  -4   1       69.69       59.89     24.47 o
  12  -4   1        4.81       -1.73     18.71 o
 -12  -3   1       58.21       44.05     13.53 o
 -11  -3   1       68.65       72.55     13.82 o
 -10  -3   1      204.06      222.27     19.58 o
  -9  -3   1        6.84       -2.88     15.98 o
  -8  -3   1      424.27      459.34     21.17 o
  -7  -3   1       23.51       24.66      7.41 o
  -6  -3   1      688.95      665.67     20.99 o
  -5  -3   1      279.18      302.98     11.86 o
  -4  -3   1      180.97      181.70      9.11 o
  -3  -3   1     2767.32     2740.29     32.40 o
  -2  -3   1      101.26       83.84      3.81 o
  -1  -3   1    21341.42    19894.99    176.84 o
   0  -3   1    14334.48    14609.83    108.37 o
   1  -3   1    20243.60    19090.51    154.06 o
   2  -3   1      298.85      260.74      8.43 o
   3  -3   1     2576.23     2478.55     29.49 o
   4  -3   1      480.00      431.86      7.59 o
   5  -3   1        0.65        2.50      3.63 o
   6  -3   1     1191.49     1184.60     25.49 o
   7  -3   1        2.30       -0.79      5.22 o
   8  -3   1      319.73      305.55     23.39 o
   9  -3   1       55.58       40.96     11.72 o
  10  -3   1      242.68      219.68     32.53 o
  11  -3   1       28.47        2.30     17.85 o
  12  -3   1       55.68       82.92     26.78 o
 -12  -2   1        0.05       -4.03     11.23 o
 -11  -2   1      275.96      235.51     23.90 o
 -10  -2   1       11.73       22.46     10.65 o
  -9  -2   1      188.75      169.22     21.49 o
  -8  -2   1       25.20       32.10      4.89 o
  -7  -2   1      575.63      631.63     21.02 o
  -6  -2   1       28.79       46.43      6.83 o
  -5  -2   1       65.95       87.26      7.22 o
  -4  -2   1      648.31      671.32     15.90 o
  -3  -2   1     2548.08     2385.70     31.83 o
  -2  -2   1    30425.14    27934.40    261.14 o
  -1  -2   1     5598.48     5403.56     59.31 o
   0  -2   1      103.83      101.96      3.35 o
   1  -2   1     2973.93     2933.19     21.94 o
   2  -2   1    26002.42    24301.75    154.93 o
   3  -2   1     4123.14     4021.92     37.94 o
   4  -2   1      849.96      897.76     14.45 o
   5  -2   1      110.58       88.60      7.91 o
   6  -2   1      191.16      222.27     11.28 o
   7  -2   1     1345.53     1308.23     36.99 o
   8  -2   1       54.15       66.82     11.97 o
   9  -2   1       20.82       19.66      9.78 o
  10  -2   1        2.59        6.33     13.82 o
  11  -2   1       70.06       74.28     22.75 o
  12  -2   1        0.44       -4.03     16.41 o
  13  -2   1        0.48        9.79     19.29 o
 -13  -1   1        0.36        2.59     14.97 o
 -12  -1   1       85.65       81.48     19.29 o
 -11  -1   1        6.27       13.82     12.96 o
 -10  -1   1      109.76      114.88     19.00 o
  -9  -1   1        5.64        4.93      7.28 o
  -8  -1   1      410.22      414.17     12.50 o
  -7  -1   1      320.17      332.47     10.41 o
  -6  -1   1        6.27       12.81      2.63 o
  -5  -1   1      267.63      254.06      6.32 o
  -4  -1   1     5758.44     5612.74     59.23 o
  -3  -1   1      380.88      395.56     11.31 o
  -2  -1   1    18308.78    16866.55    530.19 o
  -1  -1   1      390.22      432.30      5.83 o
   0  -1   1     9927.03    11172.13    127.45 o
   1  -1   1      212.80      256.54      3.96 o
   2  -1   1    18576.79    17542.19    132.38 o
   3  -1   1       78.38      101.26      5.52 o
   4  -1   1     5035.65     4755.76     39.34 o
   5  -1   1      294.65      327.04      6.95 o
   6  -1   1       31.12       25.65      3.47 o
   7  -1   1      206.00      238.30      9.72 o
   8  -1   1      376.69      369.03     22.23 o
   9  -1   1      261.24      256.50     21.45 o
  10  -1   1      396.46      460.09     37.43 o
  11  -1   1       50.80       53.55     19.58 o
  12  -1   1       19.01       10.08     16.99 o
  13  -1   1        0.78       21.88     19.29 o
 -13   0   1       78.17       74.86     22.75 o
 -12   0   1       17.89       16.12     16.41 o
 -11   0   1      136.70      139.06     23.32 o
 -10   0   1        3.72       20.44     12.67 o
  -9   0   1       23.79       38.26      9.70 o
  -8   0   1       44.10       49.71      7.29 o
  -7   0   1      386.41      400.23     11.50 o
  -6   0   1      530.83      521.11     11.40 o
  -5   0   1     5315.00     5269.61     48.91 o
  -4   0   1      117.64      114.22      5.18 o
  -3   0   1       17.26       16.56      2.74 o
  -2   0   1      366.46      340.12      6.56 o
  -1   0   1     3758.69     3654.63     48.34 o
   0   0   1       16.73       24.67      1.66 o
   1   0   1     7034.13     6799.17     47.92 o
   2   0   1      357.02      310.57      4.51 o
   3   0   1       11.91        7.05      1.90 o
   4   0   1      538.35      532.37      7.88 o
   5   0   1     1914.00     1881.69     19.23 o
   6   0   1      477.51      484.98     10.35 o
   7   0   1      278.95      284.88      9.21 o
   8   0   1       35.65       28.69      6.58 o
   9   0   1      373.39      406.97     26.98 o
  10   0   1       54.24       61.61     16.70 o
  11   0   1      250.85      225.72     29.37 o
  12   0   1       46.40       47.22     19.58 o
  13   0   1       56.97       73.42     21.88 o
 -13   1   1        0.53        4.32     17.56 o
 -12   1   1       26.32       44.63     19.00 o
 -11   1   1        0.02       -4.89     12.96 o
 -10   1   1      265.12      253.36     29.94 o
  -9   1   1       15.35        8.75      8.68 o
  -8   1   1       47.06       40.34      9.46 o
  -7   1   1        8.39        9.96      3.93 o
  -6   1   1      438.45      398.56     10.66 o
  -5   1   1       24.06       25.69      4.14 o
  -4   1   1     2859.06     2653.96     37.34 o
  -3   1   1      109.82      118.28      7.14 o
  -2   1   1      135.96      146.73      7.70 o
  -1   1   1     4508.36     4244.59     54.34 o
   0   1   1    22959.76    20657.19    198.65 o
   1   1   1     3771.87     3351.97     39.09 o
   2   1   1      385.98      386.41      8.67 o
   3   1   1       73.33       76.71      3.81 o
   4   1   1     2355.09     2219.16     29.19 o
   5   1   1      100.33       91.91      4.84 o
   6   1   1      672.80      668.85     12.69 o
   7   1   1       25.06       26.28      5.26 o
   8   1   1       47.07       51.63      9.89 o
   9   1   1       54.42       46.07     10.50 o
  10   1   1       54.21       49.23     15.26 o
  11   1   1        2.64       -4.89     12.38 o
  12   1   1       67.02       80.04     19.87 o
 -13   2   1       78.84      119.77     29.94 o
 -12   2   1       10.86       16.41     17.85 o
 -11   2   1      174.69      174.76     29.08 o
 -10   2   1       10.78       14.40     14.11 o
  -9   2   1      157.39      170.84     22.69 o
  -8   2   1        0.00        2.41      6.88 o
  -7   2   1       21.99       27.82      5.37 o
  -6   2   1      467.95      429.12     23.13 o
  -5   2   1      811.46      817.73     18.51 o
  -4   2   1      308.30      318.41      8.88 o
  -3   2   1      960.06      909.98     16.13 o
  -2   2   1     1520.96     1466.12     20.78 o
  -1   2   1     8248.67     8067.62     82.58 o
   0   2   1        5.30        5.93      3.44 o
   1   2   1     4156.68     3943.66     45.36 o
   2   2   1      105.63      107.08      5.06 o
   3   2   1      640.32      606.24     10.19 o
   4   2   1       12.20       12.17      2.42 o
   5   2   1      810.31      832.95     24.15 o
   6   2   1      116.71      131.99      8.07 o
   7   2   1       79.39       89.06      6.81 o
   8   2   1       16.94       15.47      5.55 o
   9   2   1       98.32       98.43     14.31 o
  10   2   1        5.05        6.05     10.08 o
  11   2   1       90.50       83.78     17.27 o
  12   2   1        7.89       14.68     13.53 o
 -13   3   1        2.24       -4.61     19.87 o
 -12   3   1      144.72      196.07     35.41 o
 -11   3   1       43.37       37.43     20.73 o
 -10   3   1       75.88       71.11     21.88 o
  -9   3   1        6.48       15.13      9.63 o
  -8   3   1      264.98      253.94     23.62 o
  -7   3   1      125.97      120.57     16.83 o
  -6   3   1      259.17      250.41     11.47 o
  -5   3   1        2.81        3.77      3.61 o
  -4   3   1      200.10      191.03      9.57 o
  -3   3   1      174.26      191.83      9.16 o
  -2   3   1      768.71      792.73     16.06 o
  -1   3   1     4561.20     4413.28     52.80 o
   0   3   1     3053.27     2886.60     35.18 o
   1   3   1     1916.98     1985.69     29.05 o
   2   3   1     2400.58     2386.68     34.83 o
   3   3   1        7.35        6.97      2.85 o
   4   3   1       47.49       53.94      4.52 o
   5   3   1      147.59      153.00      6.45 o
   6   3   1       51.89       57.79      4.79 o
   7   3   1       86.09       84.43      7.01 o
   8   3   1      400.49      390.62     13.62 o
   9   3   1       11.50        9.20     12.24 o
  10   3   1      119.62      129.85     17.56 o
  11   3   1       12.13        2.59     10.36 o
  12   3   1       33.96       56.72     15.55 o
 -12   4   1       39.55       58.16     25.91 o
 -11   4   1       96.91       71.11     25.05 o
 -10   4   1        0.19      -10.94     13.82 o
  -9   4   1      203.22      178.03     20.11 o
  -8   4   1        1.41       -8.35      8.85 o
  -7   4   1       96.41       89.40     16.07 o
  -6   4   1      685.79      657.02     16.69 o
  -5   4   1     1388.43     1247.58     30.67 o
  -4   4   1       48.83       39.93      5.56 o
  -3   4   1      806.28      773.27     16.81 o
  -2   4   1       27.56       39.34      6.24 o
  -1   4   1     2584.41     2419.20     29.86 o
   0   4   1        2.90        2.03      4.04 o
   1   4   1     2396.67     2362.44     32.13 o
   2   4   1        1.99        5.15      3.93 o
   3   4   1     1033.31      959.67     17.45 o
   4   4   1      242.68      213.21      8.41 o
   5   4   1      753.63      687.08     14.86 o
   6   4   1       54.58       54.65      5.12 o
   7   4   1        1.49       -3.02      3.24 o
   8   4   1      144.73      141.28     12.73 o
   9   4   1      128.18      144.15     17.42 o
  10   4   1        1.57       -0.58      8.93 o
  11   4   1       16.67       12.96     10.94 o
  12   4   1        0.19       12.38     10.94 o
 -12   5   1       70.30       54.13     26.49 o
 -11   5   1       32.79       27.06     21.31 o
 -10   5   1      204.43      169.58     32.53 o
  -9   5   1       17.11        7.20     15.84 o
  -8   5   1      175.88      169.02     22.74 o
  -7   5   1       18.10       12.34      8.76 o
  -6   5   1      656.15      681.98     18.54 o
  -5   5   1        1.68        1.41      4.76 o
  -4   5   1     1787.47     1765.48     29.09 o
  -3   5   1      922.36      957.60     19.95 o
  -2   5   1     1688.32     1699.98     27.48 o
  -1   5   1       69.34       65.70      5.94 o
   0   5   1     3377.57     3384.06     40.67 o
   1   5   1      216.38      234.38     11.48 o
   2   5   1      966.06      915.34     17.39 o
   3   5   1      383.48      387.42     12.30 o
   4   5   1      996.83      972.72     20.52 o
   5   5   1      240.39      233.57     11.67 o
   6   5   1      240.70      223.27      9.51 o
   7   5   1        0.72        1.40      4.31 o
   8   5   1       80.96      107.86     17.40 o
   9   5   1        1.39        2.51      7.58 o
  10   5   1       75.40       73.42     13.53 o
  11   5   1        0.68       -4.89      8.64 o
 -12   6   1        2.17       -3.45     19.87 o
 -11   6   1       37.51       52.98     26.20 o
 -10   6   1       10.85       -0.29     18.14 o
  -9   6   1      174.67      148.56     30.52 o
  -8   6   1       31.41       24.80     11.00 o
  -7   6   1      195.38      215.77     20.43 o
  -6   6   1       10.22        6.89      6.47 o
  -5   6   1      456.34      435.32     17.88 o
  -4   6   1      491.64      520.36     25.37 o
  -3   6   1      507.59      476.98     15.56 o
  -2   6   1      134.43      142.53     10.08 o
  -1   6   1     1633.36     1585.95     37.01 o
   0   6   1        0.08       -1.34      4.58 o
   1   6   1     1162.34     1145.00     23.57 o
   2   6   1       22.81       24.42      5.17 o
   3   6   1      623.09      641.48     15.92 o
   4   6   1      581.61      616.19     16.70 o
   5   6   1      264.23      267.98     23.23 o
   6   6   1       77.08       76.26     10.89 o
   7   6   1      438.83      436.14     61.97 o
   8   6   1       16.28       18.40     12.81 o
   9   6   1       19.08       25.79      9.45 o
 -11   7   1        3.18        9.79     23.03 o
 -10   7   1       29.30       38.29     23.03 o
  -9   7   1        1.06        0.29     18.14 o
  -8   7   1       85.23       75.98     14.72 o
  -7   7   1       84.12       63.74     12.77 o
  -6   7   1       47.99       41.64      9.29 o
  -5   7   1      151.23      126.63     11.19 o
  -4   7   1      258.23      260.27     14.52 o
  -3   7   1      190.37      176.31     11.53 o
  -2   7   1      388.59      350.48     14.60 o
  -1   7   1       62.54       63.07     10.36 o
   0   7   1      139.87      163.66     10.10 o
   1   7   1        7.80       16.51      6.91 o
   2   7   1      361.82      353.10     15.73 o
   3   7   1      299.32      292.41     16.99 o
   4   7   1       99.50      108.13     11.85 o
   5   7   1        0.15       -0.38      6.47 o
   6   7   1        6.88       14.73      7.71 o
   7   7   1       55.56       52.58     28.00 o
   8   7   1      107.64      125.41     15.65 o
   9   7   1       11.50       15.65      9.62 o
 -11   8   1       43.70       54.99     30.23 o
 -10   8   1       28.05       31.09     26.20 o
  -9   8   1       64.12       45.96     18.28 o
  -8   8   1        7.00       18.32     16.99 o
  -7   8   1      593.16      668.25     42.60 o
  -6   8   1       23.04       24.08     11.35 o
  -5   8   1      203.62      194.26     15.58 o
  -4   8   1      158.99      167.36     17.38 o
  -3   8   1        1.21       -5.01      6.33 o
  -2   8   1       40.47       27.50      7.63 o
  -1   8   1       99.36      108.00     11.32 o
   0   8   1        2.02       11.10      6.64 o
   1   8   1      185.31      226.60     28.19 o
   2   8   1       29.95        3.67     12.24 o
   3   8   1       54.18       40.71     10.21 o
   4   8   1       23.10       17.65      9.02 o
   5   8   1       58.23       83.62     11.87 o
   6   8   1       14.60       13.64     17.27 o
   7   8   1      138.94      155.00     64.20 o
   8   8   1        7.80       -0.18     10.37 o
   9   8   1        7.03       10.12     10.84 o
  10   8   1       26.39       12.67     12.96 o
  -9   9   1        2.05      -18.43     23.61 o
  -8   9   1      113.32      122.65     37.72 o
  -7   9   1        2.57        9.85     12.97 o
  -6   9   1      317.95      335.53     31.02 o
  -5   9   1       48.18       54.17     13.11 o
  -4   9   1      364.73      397.51     28.05 o
  -3   9   1        0.03       -2.99      7.15 o
  -2   9   1       12.12       14.96      7.84 o
  -1   9   1      106.21       87.99     14.16 o
   0   9   1      295.61      340.49     19.31 o
   1   9   1      169.20      186.55     18.11 o
   2   9   1        0.78      -11.70     18.50 o
   3   9   1       35.99       19.38     12.31 o
   4   9   1      604.23      563.55     38.87 o
   5   9   1       38.07       21.58     11.89 o
   6   9   1      206.06      253.54     25.71 o
   7   9   1       22.04       23.64     13.29 o
   8   9   1       17.75       27.65     13.29 o
   9   9   1       18.25       21.59     13.20 o
  -9  10   1       60.49       57.29     35.41 o
  -8  10   1        1.23        7.16     20.83 o
  -7  10   1       23.12       49.13     25.09 o
  -6  10   1       45.39       67.12     26.48 o
  -5  10   1        6.55        2.69     14.97 o
  -4  10   1       76.11       46.76     23.39 o
  -3  10   1      222.55      217.60     22.42 o
  -2  10   1      114.86      108.30     15.71 o
  -1  10   1      179.15      191.85     20.01 o
   0  10   1       15.73       21.60     13.90 o
   1  10   1      179.90      189.03     24.57 o
   2  10   1      166.34      184.42     48.51 o
   3  10   1      211.55      232.16     26.47 o
   4  10   1       80.75       62.42     17.27 o
   5  10   1       58.37       56.43     16.04 o
   6  10   1       48.41       25.87     19.87 o
   7  10   1       17.18       46.93     15.65 o
   8  10   1        3.12       -5.11     15.98 o
  -8  11   1       71.05      106.26     30.50 o
  -7  11   1       16.92       51.56     26.41 o
  -6  11   1       82.55      101.43     27.81 o
  -5  11   1        5.73        5.31     22.19 o
  -4  11   1       17.15       16.57     22.60 o
  -3  11   1        0.29       -4.60     13.16 o
  -2  11   1       14.68        7.96     11.79 o
  -1  11   1      126.79      115.79     17.28 o
   0  11   1       83.72       98.23     20.66 o
   1  11   1      104.60      102.47     20.57 o
   2  11   1       43.56       41.56     16.11 o
   3  11   1        0.01       -8.25     12.78 o
   4  11   1        0.35       13.90     13.76 o
   5  11   1        0.04        9.51     13.94 o
   6  11   1       36.36       17.03     16.05 o
   7  11   1       19.24        7.23     14.59 o
  -7  12   1       43.08       25.02     28.12 o
  -6  12   1       13.01        8.92     23.58 o
  -5  12   1       47.39       59.26     28.42 o
  -4  12   1       21.49       17.25     16.70 o
  -3  12   1      184.01      155.25     57.40 o
  -2  12   1        0.08        1.42     10.89 o
  -1  12   1        5.29       -5.05     10.73 o
   0  12   1        0.13      -13.13     13.13 o
   1  12   1        2.92       27.65     16.11 o
   2  12   1        6.01      -10.32     13.54 o
   3  12   1       74.25       41.06     17.83 o
   4  12   1       20.15       36.01     16.71 o
   5  12   1       35.98       53.95     24.33 o
  -5  13   1        1.37        9.07     25.74 o
  -4  13   1        5.24      -10.11     24.76 o
  -3  13   1        0.04       10.98     15.35 o
  -2  13   1       95.07      107.97     37.43 o
  -1  13   1        9.97       -2.10     17.05 o
   0  13   1        3.66      -14.96     14.96 o
   1  13   1        6.47       10.99     16.19 o
   2  13   1       61.55       26.58     54.13 o
   3  13   1        0.19      -13.53     13.53 o
   4  13   1        3.24       14.97     23.03 o
  -1  14   1        1.69       13.31     21.06 o
   0  14   1        2.34        4.89     27.35 o
  -3 -14   2       11.06      -14.11     20.73 o
  -2 -14   2       21.22       21.63     25.48 o
  -1 -14   2        9.41       24.67     18.98 o
   0 -14   2       13.93       18.57     18.53 o
   1 -14   2        9.66       10.87     18.47 o
   2 -14   2       44.81       46.64     31.09 o
   3 -14   2        4.22      -12.38     23.90 o
   4 -14   2        5.46       29.94     31.09 o
  -5 -13   2       55.18       74.44     20.46 o
  -4 -13   2        2.23       -9.36     13.68 o
  -3 -13   2        0.18       10.63     14.43 o
  -2 -13   2        0.00      -13.69     18.57 o
  -1 -13   2       43.85       34.20     17.88 o
   0 -13   2        0.03        9.14     17.71 o
   1 -13   2      117.01      132.64     28.65 o
   2 -13   2        2.87       -6.83     12.17 o
   3 -13   2        4.29      -13.12     16.07 o
   4 -13   2       16.66        9.09     17.52 o
   5 -13   2       56.10       31.79     20.76 o
   6 -13   2        8.20      -17.22     18.09 o
  -7 -12   2        2.45      -14.97     15.55 o
  -6 -12   2       17.95        1.00     14.02 o
  -5 -12   2        0.10        3.22     13.53 o
  -4 -12   2       44.91       34.16     16.11 o
  -3 -12   2        1.53      -11.35     12.22 o
  -2 -12   2       46.78       40.27     16.55 o
  -1 -12   2        9.37       10.30     13.94 o
   0 -12   2      164.68      205.93     28.20 o
   1 -12   2       33.82       45.44     19.43 o
   2 -12   2       73.50      104.78     22.39 o
   3 -12   2        1.77       -6.62     11.14 o
   4 -12   2      149.89      146.50     30.55 o
   5 -12   2        0.04        8.85     21.00 o
   6 -12   2       45.92       36.72     25.51 o
   7 -12   2        0.50       -2.80     21.86 o
   8 -12   2       10.63        4.30     24.83 o
  -8 -11   2        0.16       -1.91     12.55 o
  -7 -11   2       18.62        9.80     12.94 o
  -6 -11   2        4.42        7.89     12.30 o
  -5 -11   2       20.23       24.26     13.10 o
  -4 -11   2       24.39       13.84     12.42 o
  -3 -11   2      149.22      148.63     22.47 o
  -2 -11   2        5.62        3.91     12.21 o
  -1 -11   2      141.25      176.67     23.89 o
   0 -11   2        1.13       -0.80     12.29 o
   1 -11   2      121.27      131.79     23.61 o
   2 -11   2        2.26        3.74     11.36 o
   3 -11   2      187.61      210.61     18.29 o
   4 -11   2       88.25       75.56     17.60 o
   5 -11   2       17.06       12.04     19.59 o
   6 -11   2        2.20       13.92     21.51 o
   7 -11   2       12.48       31.69     23.81 o
   8 -11   2       14.89       -6.10     21.24 o
   9 -11   2       20.77       15.26     34.84 o
  -9 -10   2        0.49        7.24     11.25 o
  -8 -10   2       56.21       73.82     15.65 o
  -7 -10   2        2.57       -3.85     10.59 o
  -6 -10   2       49.98       30.70     43.48 o
  -5 -10   2        0.00       -7.46      9.54 o
  -4 -10   2      122.02      112.15     23.46 o
  -3 -10   2       30.40       30.45     13.28 o
  -2 -10   2       90.10       79.43     16.57 o
  -1 -10   2       14.49        1.65     10.70 o
   0 -10   2      108.25       92.49     14.37 o
   1 -10   2        3.74        4.32      7.77 o
   2 -10   2       27.59       24.28      8.33 o
   3 -10   2      100.07       96.26     14.18 o
   4 -10   2      155.59      155.62     20.27 o
   5 -10   2        7.46       -0.27     19.43 o
   6 -10   2       36.63       13.45     20.89 o
   7 -10   2        3.35       -4.85     18.42 o
   8 -10   2       86.75      105.33     28.19 o
   9 -10   2        0.16       -4.89     25.91 o
  10 -10   2       40.14       -4.03     24.47 o
  -9  -9   2        7.73       29.37     25.62 o
  -8  -9   2        0.78        5.30      9.93 o
  -7  -9   2       86.51      114.72     16.39 o
  -6  -9   2        7.78       10.93      9.57 o
  -5  -9   2       99.50       93.64     14.20 o
  -4  -9   2       22.43       13.33     10.67 o
  -3  -9   2      150.29      140.12     15.74 o
  -2  -9   2        0.01       -0.68      5.95 o
  -1  -9   2      141.60      139.90     13.84 o
   0  -9   2       11.67        4.37      5.66 o
   1  -9   2      158.52      146.75     13.93 o
   2  -9   2       46.66       34.71      7.36 o
   3  -9   2      517.93      506.07     18.33 o
   4  -9   2        0.29       -1.99      6.35 o
   5  -9   2      109.56      108.48     18.06 o
   6  -9   2       61.62       63.80     16.49 o
   7  -9   2      169.87      174.31     24.16 o
   8  -9   2       64.04       62.40     24.12 o
   9  -9   2       57.09       53.23     20.46 o
  10  -9   2        0.31        7.27     15.28 o
  -9  -8   2       25.75       25.05     23.32 o
  -8  -8   2      101.09      105.97     53.84 o
  -7  -8   2       20.62       11.35      8.01 o
  -6  -8   2      213.19      208.61     16.62 o
  -5  -8   2       25.34       23.75      8.94 o
  -4  -8   2       20.79       29.79      5.80 o
  -3  -8   2      163.69      171.55     10.49 o
  -2  -8   2      308.67      346.46     13.28 o
  -1  -8   2        0.24        1.55      3.23 o
   0  -8   2       69.29       89.23      6.97 o
   1  -8   2      106.61      128.44      8.62 o
   2  -8   2      540.88      575.49     16.20 o
   3  -8   2      167.02      153.96     10.31 o
   4  -8   2      122.82      154.73     10.91 o
   5  -8   2       78.02       66.66      9.86 o
   6  -8   2      293.63      326.29     20.62 o
   7  -8   2       16.00        9.69      8.50 o
   8  -8   2       90.29      157.39     25.49 o
   9  -8   2       52.68       41.75     17.22 o
  10  -8   2       27.30       19.58     25.34 o
  11  -8   2        0.30       51.25     28.50 o
  -9  -7   2       37.13       30.72     15.57 o
  -8  -7   2       56.07       71.43     18.76 o
  -7  -7   2      418.85      452.74     30.77 o
  -6  -7   2       31.18       32.99      5.66 o
  -5  -7   2      407.47      396.75     11.83 o
  -4  -7   2       27.49       18.30      3.80 o
  -3  -7   2      908.28      893.88     18.12 o
  -2  -7   2       60.56       70.26      5.18 o
  -1  -7   2      192.87      196.51      7.88 o
   0  -7   2       21.57       24.61      3.73 o
   1  -7   2        3.22       -3.15      3.15 o
   2  -7   2        4.49       10.57      4.21 o
   3  -7   2     1039.02     1040.20     18.43 o
   4  -7   2      101.35      128.33      8.71 o
   5  -7   2      284.93      261.71     14.05 o
   6  -7   2       50.37       54.66     10.21 o
   7  -7   2      637.27      622.56     25.60 o
   8  -7   2       17.50       18.10      9.03 o
   9  -7   2        6.47        7.77     18.71 o
  10  -7   2        0.27        6.05     19.58 o
  11  -7   2       36.39        9.21     22.46 o
  -9  -6   2        3.50        7.31     16.12 o
  -8  -6   2      244.91      249.97     21.88 o
  -7  -6   2       89.72       83.71     12.37 o
  -6  -6   2      816.99      848.17     24.21 o
  -5  -6   2       95.50       88.06      5.44 o
  -4  -6   2      182.43      172.58      7.19 o
  -3  -6   2        7.09        8.76      2.91 o
  -2  -6   2     4885.02     4686.14     39.95 o
  -1  -6   2       43.73       39.06      4.26 o
   0  -6   2     2429.65     2414.63     27.27 o
   1  -6   2       34.10       26.54      4.29 o
   2  -6   2     3249.86     3012.46     36.58 o
   3  -6   2      125.43      130.46      7.83 o
   4  -6   2        9.35        3.08      3.95 o
   5  -6   2      120.51      117.09      8.55 o
   6  -6   2     1092.35     1137.84     30.58 o
   7  -6   2      148.35      147.87     13.97 o
   8  -6   2      655.00      644.05     26.82 o
   9  -6   2        0.06       -5.79     12.01 o
  10  -6   2       30.02       43.76     23.61 o
  11  -6   2        0.01       17.56     22.17 o
  12  -6   2       21.44       12.67     23.03 o
  -9  -5   2      203.32      248.50     55.57 o
  -8  -5   2       21.93       36.79     10.94 o
  -7  -5   2      457.85      451.54     24.26 o
  -6  -5   2       67.49       73.59      9.82 o
  -5  -5   2     2951.23     2985.73     37.83 o
  -4  -5   2      327.83      374.87      8.21 o
  -3  -5   2      590.62      627.59     11.27 o
  -2  -5   2     1136.39     1162.05     14.05 o
  -1  -5   2     1149.58     1157.54     13.53 o
   0  -5   2       13.28       11.70      3.55 o
   1  -5   2     2257.73     2375.46     23.73 o
   2  -5   2      387.78      373.66      9.18 o
   3  -5   2      284.60      272.27     10.32 o
   4  -5   2      553.67      627.29     13.81 o
   5  -5   2     2743.06     2792.38     39.38 o
   6  -5   2      113.57      117.45      9.65 o
   7  -5   2      385.51      393.44     22.06 o
   8  -5   2      172.97      153.97     18.71 o
   9  -5   2      467.95      438.44     31.40 o
  10  -5   2       22.40       -7.20     16.70 o
  11  -5   2      225.10      175.63     36.28 o
  12  -5   2       11.92       20.15     22.75 o
  -9  -4   2       32.75       20.58      9.06 o
  -8  -4   2      132.26      152.16     24.02 o
  -7  -4   2        1.76        3.30      6.16 o
  -6  -4   2      977.20      983.86     25.14 o
  -5  -4   2        2.61        4.92      3.97 o
  -4  -4   2     2952.32     2784.25     31.29 o
  -3  -4   2     1474.58     1563.26     20.99 o
  -2  -4   2      261.71      299.90      8.18 o
  -1  -4   2     1540.41     1456.03     14.43 o
   0  -4   2     8053.43     8563.24     76.92 o
   1  -4   2     2006.89     2020.53     21.57 o
   2  -4   2     1120.89     1217.96     15.63 o
   3  -4   2     1004.34     1026.22     15.26 o
   4  -4   2     4211.41     3999.57     41.74 o
   5  -4   2       90.00      120.94      8.87 o
   6  -4   2     1251.96     1149.32     23.75 o
   7  -4   2        3.34        6.77      7.86 o
   8  -4   2       96.54       98.35     18.97 o
   9  -4   2       88.96       68.06     14.57 o
  10  -4   2      166.14      179.66     31.96 o
  11  -4   2        1.28       -0.58     17.85 o
  12  -4   2       50.08       59.89     26.49 o
 -12  -3   2        0.22       -0.29      9.79 o
 -11  -3   2       23.82       17.56      9.79 o
  -9  -3   2      914.37      955.23     37.32 o
  -8  -3   2       30.87       11.82      7.15 o
  -7  -3   2      154.56      171.40     13.79 o
  -6  -3   2      179.90      197.31     12.54 o
  -5  -3   2       26.60       18.14      4.65 o
  -4  -3   2     8534.39     8521.79     99.45 o
  -3  -3   2      919.41      811.83     13.23 o
  -2  -3   2     3755.70     3677.63     35.05 o
  -1  -3   2     7195.19     6486.63     73.85 o
   0  -3   2        0.03       -1.42      2.72 o
   1  -3   2     4190.88     4014.13     34.20 o
   2  -3   2     6078.06     5715.11     42.18 o
   3  -3   2      413.35      356.39      6.68 o
   4  -3   2     7930.68     8182.01     72.14 o
   5  -3   2      253.54      245.92      9.74 o
   6  -3   2       70.93       63.72      9.21 o
   7  -3   2     1049.88      986.16     45.41 o
   8  -3   2        0.38       -0.84      7.58 o
   9  -3   2      257.93      285.13     23.92 o
  10  -3   2        0.03        5.47     15.84 o
  11  -3   2        3.80       25.34     19.29 o
  12  -3   2        0.04       -2.88     17.56 o
 -12  -2   2       54.21       55.86     15.26 o
 -11  -2   2       40.05       14.97     11.80 o
 -10  -2   2      180.11      187.43     20.15 o
  -9  -2   2       78.82       67.82     13.81 o
  -8  -2   2      395.24      404.82     11.96 o
  -7  -2   2        4.24        3.56      5.48 o
  -6  -2   2     1363.98     1334.88     35.20 o
  -5  -2   2      400.37      420.10     17.56 o
  -4  -2   2     1295.17     1235.67     24.23 o
  -3  -2   2     5182.30     5337.75     63.83 o
  -2  -2   2     1094.65     1137.36     18.83 o
  -1  -2   2     2926.09     2984.63     28.84 o
   0  -2   2     6426.72     7031.32     82.49 o
   1  -2   2     2578.74     2611.62     20.25 o
   2  -2   2     4313.95     4221.48     30.62 o
   3  -2   2     6912.39     6898.14     59.69 o
   4  -2   2     1260.55     1215.47     16.76 o
   5  -2   2        6.52       11.36      4.18 o
   6  -2   2     1011.52     1009.86     21.74 o
   7  -2   2       13.90       12.18      5.22 o
   8  -2   2      700.67      706.49     29.93 o
   9  -2   2        0.40       -3.08      8.07 o
  10  -2   2      584.61      714.89     48.37 o
  11  -2   2       12.18        8.06     15.55 o
  12  -2   2       17.63       16.12     19.58 o
  13  -2   2        0.16      -16.12     16.99 o
 -13  -1   2       10.86        1.73     14.40 o
 -12  -1   2        0.17      -10.94     10.94 o
 -11  -1   2      152.75      165.84     23.03 o
 -10  -1   2        2.11       -7.77      9.21 o
  -9  -1   2      120.39      133.20     16.13 o
  -8  -1   2       62.84       59.64      6.32 o
  -7  -1   2     1011.41      986.47     24.18 o
  -6  -1   2      273.17      288.75      7.82 o
  -5  -1   2     1695.93     1580.85     22.88 o
  -4  -1   2      685.57      715.25     11.14 o
  -3  -1   2    11891.62    11151.32    189.75 o
  -2  -1   2     1327.87     1298.41     14.77 o
  -1  -1   2      692.55      708.56     12.01 o
   0  -1   2       42.79       35.73      2.05 o
   1  -1   2      171.34      175.88      5.17 o
   2  -1   2      657.11      627.48      8.46 o
   3  -1   2     6670.56     6393.34     41.44 o
   4  -1   2       12.05       14.75      2.04 o
   5  -1   2     2203.55     2097.92     22.45 o
   6  -1   2      182.78      196.87      7.23 o
   7  -1   2      620.74      611.24     17.87 o
   8  -1   2        4.15        9.82      7.83 o
   9  -1   2      308.55      286.90     22.87 o
  10  -1   2       60.04       69.68     19.58 o
  11  -1   2      155.56      130.43     25.62 o
  12  -1   2       14.74       20.73     18.43 o
  13  -1   2        2.14        3.74     18.14 o
 -13   0   2        0.48        1.44     15.84 o
 -12   0   2       38.63       48.08     18.71 o
 -11   0   2       13.68       17.27     13.53 o
 -10   0   2      297.77      294.25     29.66 o
  -9   0   2      184.09      177.04     17.07 o
  -8   0   2      472.06      504.02     18.97 o
  -7   0   2      114.96      119.01      7.41 o
  -6   0   2      109.12       90.78      6.22 o
  -5   0   2      323.15      333.19      9.32 o
  -4   0   2     3341.97     3039.14     39.12 o
  -3   0   2       11.17       11.29      3.28 o
  -2   0   2     1748.88     1609.06     20.58 o
  -1   0   2     1070.27      920.50     14.06 o
   0   0   2    13383.12    12864.67    118.48 o
   1   0   2      671.88      583.09      8.90 o
   2   0   2      277.95      235.54      5.67 o
   3   0   2      193.09      188.88      7.05 o
   4   0   2     3730.19     3492.10     36.69 o
   5   0   2       41.94       41.87      3.90 o
   6   0   2      739.67      712.86     12.69 o
   7   0   2        2.67        4.87      3.69 o
   8   0   2       25.37       12.19      8.17 o
   9   0   2      187.51      185.09     28.97 o
  10   0   2      170.85      157.49     24.47 o
  11   0   2       35.61       48.95     18.14 o
  12   0   2       35.77       38.00     18.14 o
 -13   1   2       45.82       61.61     23.03 o
 -12   1   2       15.10       26.49     18.43 o
 -11   1   2      172.93      175.05     27.35 o
 -10   1   2        4.81        5.18     12.67 o
  -9   1   2      127.52      157.35     24.46 o
  -8   1   2       20.85       12.73      7.65 o
  -7   1   2      118.22      120.07     11.97 o
  -6   1   2     1073.46     1095.74     28.44 o
  -5   1   2     1313.46     1236.42     20.68 o
  -4   1   2      120.38      111.21      7.08 o
  -3   1   2      442.12      405.40     10.17 o
  -2   1   2       35.06       37.67      4.04 o
  -1   1   2     4808.27     4633.98     46.14 o
   0   1   2        5.64        6.75      2.82 o
   1   1   2     3292.61     3068.31     36.13 o
   2   1   2        4.72        7.01      3.02 o
   3   1   2       56.21       47.22      3.70 o
   4   1   2     1559.68     1430.96     22.36 o
   5   1   2     1324.70     1235.40     18.46 o
   6   1   2       56.66       58.69      5.40 o
   7   1   2      412.19      414.41     12.27 o
   8   1   2       66.73       46.84     11.51 o
   9   1   2      460.82      423.87     27.17 o
  10   1   2       17.11       12.09     12.38 o
  11   1   2      114.77      117.18     22.17 o
  12   1   2        8.66        4.61     14.40 o
 -13   2   2        0.22       -0.86     18.14 o
 -12   2   2       51.73       59.02     21.59 o
 -11   2   2        0.16        6.33     14.97 o
 -10   2   2       73.62       90.40     21.59 o
  -9   2   2        7.04        3.24      8.14 o
  -8   2   2      106.02       88.65     26.92 o
  -7   2   2        8.58        6.95      4.70 o
  -6   2   2      352.22      337.47     13.42 o
  -5   2   2        3.92        6.92      5.10 o
  -4   2   2      594.78      551.54     13.01 o
  -3   2   2      543.30      494.77     13.47 o
  -2   2   2       68.82       69.01      5.44 o
  -1   2   2       98.76       85.33      5.72 o
   0   2   2     6857.44     7013.46     60.84 o
   1   2   2        0.04       -3.18      3.18 o
   2   2   2      971.10      923.39     14.60 o
   3   2   2     1702.29     1650.56     22.27 o
   4   2   2       31.79       29.11      3.59 o
   5   2   2      198.46      214.63      8.26 o
   6   2   2      409.25      418.51     12.53 o
   7   2   2       22.20       18.93      4.58 o
   8   2   2      277.76      297.83     17.20 o
   9   2   2       36.74       37.39     10.62 o
  10   2   2       82.47       95.88     18.43 o
  11   2   2        0.02        9.21     11.80 o
  12   2   2       30.73       25.34     15.26 o
 -12   3   2       10.30      -11.23     16.99 o
 -11   3   2      168.61      120.64     26.78 o
 -10   3   2       24.83       16.41     16.12 o
  -9   3   2      195.78      177.25     21.42 o
  -8   3   2       35.39       34.64     12.66 o
  -7   3   2       72.49       77.28     10.10 o
  -6   3   2      358.64      360.76     14.45 o
  -5   3   2      911.84      870.70     19.51 o
  -4   3   2       85.56       95.82      7.81 o
  -3   3   2     2197.86     2104.08     30.64 o
  -2   3   2        2.54        4.40      3.40 o
  -1   3   2      778.84      741.68     13.80 o
   0   3   2       12.64       13.76      4.42 o
   1   3   2      673.97      673.34     12.87 o
   2   3   2      257.16      263.87      9.31 o
   3   3   2     1561.97     1491.73     21.36 o
   4   3   2        0.16        0.28      3.50 o
   5   3   2      744.56      714.56     14.12 o
   6   3   2        1.48       -0.88      3.51 o
   7   3   2       67.85       60.21      6.78 o
   8   3   2      291.21      293.17     44.20 o
   9   3   2       62.73       64.78     14.40 o
  10   3   2        0.29        4.61     10.65 o
  11   3   2       45.43       14.97     12.96 o
  12   3   2        1.04       -8.64     12.09 o
 -12   4   2       82.54      106.82     30.52 o
 -11   4   2       57.48       47.22     23.90 o
 -10   4   2      100.35      123.80     27.06 o
  -9   4   2        2.53        0.70     11.66 o
  -8   4   2      575.47      571.80     33.07 o
  -7   4   2      136.64      123.40     18.45 o
  -6   4   2      326.19      361.11     14.25 o
  -5   4   2      130.59      152.34      9.88 o
  -4   4   2     1348.14     1249.49     23.28 o
  -3   4   2        1.02       -2.46      2.86 o
  -2   4   2     3317.36     3073.16     47.34 o
  -1   4   2       31.03       31.68      5.00 o
   0   4   2     2188.45     2234.93     29.95 o
   1   4   2       14.02       13.04      4.22 o
   2   4   2     1727.33     1603.25     23.58 o
   3   4   2       69.45       75.89      6.33 o
   4   4   2     1843.51     1711.83     26.73 o
   5   4   2        0.47       -1.27      3.82 o
   6   4   2       82.23       85.09      6.88 o
   7   4   2      249.23      257.48     16.93 o
   8   4   2      331.37      355.99     33.56 o
   9   4   2       12.20        2.88      9.50 o
  10   4   2       96.00       87.81     17.27 o
  11   4   2        7.69       18.14     12.67 o
  12   4   2       17.84       18.14     13.24 o
 -12   5   2       21.21       24.76     23.03 o
 -11   5   2       24.31       24.18     21.59 o
 -10   5   2        2.99       -4.32     15.26 o
  -9   5   2      156.78      191.75     33.40 o
  -8   5   2       83.17       91.14     18.18 o
  -7   5   2        1.42        8.28      8.57 o
  -6   5   2        1.21       -3.32      5.49 o
  -5   5   2      553.68      506.82     17.81 o
  -4   5   2       67.77       59.90      6.63 o
  -3   5   2     1630.87     1549.43     26.14 o
  -2   5   2        2.07        0.56      4.45 o
  -1   5   2     4478.94     4530.82     50.89 o
   0   5   2        0.21       -1.73      5.08 o
   1   5   2     3769.62     3615.61     43.80 o
   2   5   2       60.71       65.85      8.42 o
   3   5   2     1473.39     1417.00     25.22 o
   4   5   2        0.78        0.65      4.49 o
   5   5   2      310.72      318.90     13.52 o
   6   5   2        1.83        5.46      4.81 o
   7   5   2      113.21      114.74     12.43 o
   8   5   2       18.96       14.07      9.15 o
   9   5   2      170.28      179.08     19.87 o
  10   5   2        0.76       -2.59      9.50 o
  11   5   2        1.89       -8.35      9.79 o
 -12   6   2       82.39      114.30     33.97 o
 -11   6   2        0.42       21.59     22.46 o
 -10   6   2       97.80      125.24     30.23 o
  -9   6   2        3.53       24.76     19.00 o
  -8   6   2       16.43       16.70     10.18 o
  -7   6   2       13.97       19.50     13.49 o
  -6   6   2       69.80       76.00      9.81 o
  -5   6   2      976.09      940.16     27.08 o
  -4   6   2      395.88      389.79     20.03 o
  -3   6   2       40.98       62.69      7.72 o
  -2   6   2      597.92      611.14     20.94 o
  -1   6   2      139.42      176.20     14.07 o
   0   6   2     1040.88      999.16     22.82 o
   1   6   2        0.10        4.71      4.95 o
   2   6   2      382.40      398.41     17.52 o
   3   6   2      126.21      126.42     11.89 o
   4   6   2       39.41       48.93      8.60 o
   5   6   2      905.09      855.03     26.04 o
   6   6   2       12.41       17.13      7.88 o
   7   6   2       52.48       77.15     27.69 o
   8   6   2       60.80      117.20     44.59 o
   9   6   2       56.44       48.95     14.40 o
  10   6   2       59.06       69.10     15.26 o
  11   6   2        6.42       13.53     11.80 o
 -11   7   2       33.17       29.66     24.76 o
 -10   7   2        7.25       -3.17     19.00 o
  -9   7   2       69.73       66.01     21.31 o
  -8   7   2       14.08       12.07     11.56 o
  -7   7   2      640.52      619.21     29.90 o
  -6   7   2      159.30      164.33     14.33 o
  -5   7   2       48.61       93.67     17.65 o
  -4   7   2      536.99      577.15     20.36 o
  -3   7   2     1504.21     1519.06     43.87 o
  -2   7   2        9.65        8.48      5.67 o
  -1   7   2       93.35      107.85     10.95 o
   0   7   2       21.97       24.51      6.44 o
   1   7   2       90.76       94.15     11.66 o
   2   7   2        3.25       10.76      7.24 o
   3   7   2     1076.43     1057.82     30.97 o
   4   7   2      280.16      267.77     18.23 o
   5   7   2       62.44       50.12     10.48 o
   6   7   2      170.93      169.95     16.63 o
   7   7   2      200.67      216.21     31.96 o
   8   7   2       59.46       79.07     14.30 o
   9   7   2       10.38       19.77     10.82 o
  10   7   2        4.00       18.14     12.09 o
 -11   8   2        0.01       23.90     26.20 o
 -10   8   2        6.27        0.00     22.17 o
  -9   8   2        1.18       -3.38     21.74 o
  -8   8   2      157.88      162.79     25.56 o
  -7   8   2       28.47       18.52     11.21 o
  -6   8   2      134.79      142.62     17.64 o
  -5   8   2       18.18       24.79     10.86 o
  -4   8   2       63.84       67.19     12.45 o
  -3   8   2       11.10        6.47      7.39 o
  -2   8   2      590.77      621.78     23.05 o
  -1   8   2       49.80       54.94      9.20 o
   0   8   2      319.72      378.06     26.21 o
   1   8   2      116.46      130.81     16.66 o
   2   8   2      393.20      402.52     23.64 o
   3   8   2      105.25      129.26     15.27 o
   4   8   2       84.63      111.61     14.24 o
   5   8   2       83.14       70.80     16.55 o
   6   8   2      193.33      202.00     26.57 o
   7   8   2        5.88       21.00     11.62 o
   8   8   2       57.89       56.24     14.83 o
   9   8   2        7.96        2.07     10.81 o
  -9   9   2        3.27       10.94     27.06 o
  -8   9   2        3.41        7.20     27.06 o
  -7   9   2      175.00      174.15     25.13 o
  -6   9   2        5.78       10.80     14.03 o
  -5   9   2       26.02       14.65      9.64 o
  -4   9   2      347.65      350.13     27.26 o
  -3   9   2        1.14       -7.20      7.20 o
  -2   9   2      302.02      327.52     20.32 o
  -1   9   2      429.63      444.56     21.30 o
   0   9   2        3.02        7.10      9.06 o
   1   9   2      469.94      521.10     39.18 o
   2   9   2       66.65       72.06     27.20 o
   3   9   2       25.84       35.58     13.28 o
   4   9   2      168.21      142.25     58.88 o
   5   9   2        9.78        2.56     10.85 o
   6   9   2       11.01       -2.55     11.18 o
   7   9   2       82.38       63.54     24.18 o
   8   9   2        2.81       -0.36     11.65 o
   9   9   2        3.99        6.08     12.33 o
  -9  10   2        0.00      -12.38     29.08 o
  -8  10   2       46.22       48.84     25.91 o
  -7  10   2       10.95       -2.55     21.72 o
  -6  10   2      150.46      146.22     30.63 o
  -5  10   2       30.64       24.70     13.98 o
  -4  10   2      197.90      161.02     39.88 o
  -3  10   2      191.68      185.14     21.55 o
  -2  10   2       79.40       79.84     14.43 o
  -1  10   2       43.85       60.78     14.29 o
   0  10   2       14.28       17.50     13.32 o
   1  10   2        7.01        3.48     13.02 o
   2  10   2       34.37       39.76     15.06 o
   3  10   2       72.39       45.64     22.46 o
   4  10   2      120.82      136.98     22.00 o
   5  10   2        8.67        6.98     12.93 o
   6  10   2       24.26       19.03     13.49 o
   7  10   2        0.12        6.18     14.17 o
   8  10   2       17.76       19.63     15.16 o
  -8  11   2        8.68       11.85     23.65 o
  -7  11   2       56.64       86.72     31.30 o
  -6  11   2        7.48      -13.71     19.85 o
  -5  11   2       79.46       70.76     25.25 o
  -4  11   2       48.60       44.56     18.09 o
  -3  11   2       34.52       19.66     15.58 o
  -2  11   2       53.22       33.10     13.80 o
  -1  11   2      155.43      153.35     19.38 o
   0  11   2        1.34       17.63     14.73 o
   1  11   2       63.29       39.27     16.51 o
   2  11   2        8.60       -6.68     12.60 o
   3  11   2       30.76       44.77     20.87 o
   4  11   2       12.21       11.92     14.92 o
   5  11   2       51.63       26.79     18.71 o
   6  11   2        1.87       -1.99     13.65 o
  -7  12   2       19.41        8.70     25.72 o
  -6  12   2       28.68       37.33     56.86 o
  -5  12   2        1.90      -13.42     22.26 o
  -4  12   2        1.20       -4.37     15.95 o
  -3  12   2       11.87       23.07     16.55 o
  -2  12   2       14.36       14.61     15.08 o
  -1  12   2        1.59      -10.59     10.59 o
   0  12   2       13.00       11.51     16.23 o
   1  12   2        4.19       -6.63     14.76 o
   2  12   2       46.79       41.37     17.91 o
   3  12   2        7.01       11.08     15.96 o
   4  12   2        1.42        2.53     15.37 o
   5  12   2        1.73       -4.45     15.29 o
  -5  13   2       23.16       21.88     32.25 o
  -4  13   2        0.00        2.30     25.34 o
  -3  13   2       12.70        0.86     18.32 o
  -2  13   2        1.36        2.91     17.79 o
  -1  13   2        1.37        7.00     18.28 o
   0  13   2        2.11       -9.17     16.58 o
   1  13   2        3.09       -2.47     18.43 o
   2  13   2        0.24       28.17     18.63 o
   3  13   2        3.93       18.14     24.47 o
  -3 -14   3       19.16       18.22     17.30 o
  -2 -14   3        7.09       -6.98     15.69 o
  -1 -14   3        6.01        8.36     16.25 o
   0 -14   3        0.06       10.08     16.99 o
   1 -14   3       16.96       15.51     19.29 o
   2 -14   3       13.99        9.37     18.76 o
   3 -14   3       30.00       -9.79     24.47 o
   4 -14   3        1.46      -15.55     26.20 o
  -5 -13   3        1.13        2.67     14.36 o
  -4 -13   3       13.73        8.60     16.12 o
  -3 -13   3        0.25       -4.00     13.48 o
  -2 -13   3       40.92       38.09     17.63 o
  -1 -13   3        0.19        2.40     15.35 o
   0 -13   3       86.16      109.53     22.99 o
   1 -13   3        0.21       -0.84     15.77 o
   2 -13   3      102.86      122.27     25.14 o
   3 -13   3        7.57       -8.33     16.02 o
   4 -13   3       47.52       25.58     48.08 o
   5 -13   3        0.43      -16.92     16.92 o
   6 -13   3       19.81        9.00     21.90 o
   7 -13   3        1.54       -7.72     22.81 o
  -7 -12   3       20.82       35.01     27.78 o
  -6 -12   3       12.26       11.83     19.00 o
  -5 -12   3       14.60       22.09     24.04 o
  -4 -12   3        0.31      -11.93     11.93 o
  -3 -12   3       42.75       39.26     16.37 o
  -2 -12   3        6.70       15.75     19.58 o
  -1 -12   3      132.54      164.46     24.97 o
   0 -12   3        3.50       -2.47     12.82 o
   1 -12   3      142.27      173.53     25.16 o
   2 -12   3        3.66        0.78     11.37 o
   3 -12   3       27.35       28.29     21.61 o
   4 -12   3       21.94       -2.98     16.33 o
   5 -12   3        4.64        7.17     17.29 o
   6 -12   3       20.55       16.48     23.92 o
   7 -12   3       66.43       60.71     28.33 o
   8 -12   3        8.92        0.03     23.39 o
  -8 -11   3        8.93       16.75     12.77 o
  -7 -11   3        3.15       -0.31     11.88 o
  -6 -11   3       39.57       34.63     14.51 o
  -5 -11   3        3.08      -11.66     11.66 o
  -4 -11   3      111.58      100.83     19.00 o
  -3 -11   3        0.70       -5.77     11.62 o
  -2 -11   3       88.32       82.88     27.78 o
  -1 -11   3       20.17        9.44     12.41 o
   0 -11   3      195.39      165.93     23.29 o
   1 -11   3       15.38        4.92     10.19 o
   2 -11   3       91.29      101.20     16.31 o
   3 -11   3       10.47        0.47      8.56 o
   4 -11   3      187.77      178.02     22.67 o
   5 -11   3        7.74       16.99     21.99 o
   6 -11   3       14.83       13.77     21.16 o
   7 -11   3        0.17        7.16     19.64 o
   8 -11   3       39.00        7.29     22.33 o
   9 -11   3        5.55       -6.91     29.66 o
  -9 -10   3       11.91        5.18     24.76 o
  -8 -10   3        3.38        8.25     10.37 o
  -7 -10   3       10.71       12.00      9.92 o
  -6 -10   3        5.35       -6.79      8.45 o
  -5 -10   3       12.22       23.00      9.98 o
  -4 -10   3       52.11       65.78     14.35 o
  -3 -10   3      228.65      200.55     19.25 o
  -2 -10   3        1.55        3.70      8.75 o
  -1 -10   3       93.81       87.59     13.97 o
   0 -10   3        1.64        5.53      8.50 o
   1 -10   3      266.51      289.84     22.66 o
   2 -10   3       21.34       14.74      8.88 o
   3 -10   3      426.94      412.96     22.78 o
   4 -10   3       32.90       36.51     14.36 o
   5 -10   3      153.37      149.16     30.23 o
   6 -10   3        2.87        3.29     18.67 o
   7 -10   3        4.84      -16.80     17.77 o
   8 -10   3       23.06       23.44     21.89 o
   9 -10   3       58.27       61.90     33.40 o
  10 -10   3        0.87        1.73     23.90 o
 -10  -9   3       36.69       54.70     29.37 o
  -9  -9   3        2.76        3.45     22.46 o
  -8  -9   3      110.81      122.79     18.76 o
  -7  -9   3       48.08       32.67     10.33 o
  -6  -9   3        0.89       -4.82      7.99 o
  -5  -9   3       19.52       16.25      8.81 o
  -4  -9   3      148.21      135.30     15.18 o
  -3  -9   3      349.96      339.07     22.65 o
  -2  -9   3      116.08      114.78     11.81 o
  -1  -9   3       24.93       34.18      8.56 o
   0  -9   3        1.35       -4.96      4.96 o
   1  -9   3        9.84        8.80      6.25 o
   2  -9   3      195.43      237.53     15.41 o
   3  -9   3      180.26      162.22     15.20 o
   4  -9   3      376.67      422.43     22.19 o
   5  -9   3        3.81        8.54     20.87 o
   6  -9   3        1.06        5.80     17.81 o
   7  -9   3       27.59       21.97     19.84 o
   8  -9   3      126.22       83.09     25.82 o
   9  -9   3        5.56       27.77     17.60 o
  10  -9   3       51.65       39.70     24.90 o
 -10  -8   3        3.16       16.04     17.59 o
  -9  -8   3       39.80       29.40     30.23 o
  -8  -8   3       99.32       86.74     20.91 o
  -7  -8   3      208.53      188.99     26.00 o
  -6  -8   3       66.05       61.16     14.96 o
  -5  -8   3       57.97       71.54     11.03 o
  -4  -8   3      306.14      277.31     14.96 o
  -3  -8   3      639.76      625.19     15.86 o
  -2  -8   3       27.02       19.04      5.18 o
  -1  -8   3      740.33      722.31     22.17 o
   0  -8   3        9.26        9.05      3.37 o
   1  -8   3      524.33      500.64     12.80 o
   2  -8   3        1.73       -3.20      4.14 o
   3  -8   3      485.91      458.44     13.34 o
   4  -8   3      172.68      164.86     10.17 o
   5  -8   3       98.10      107.40     12.17 o
   6  -8   3      161.21      140.73     14.23 o
   7  -8   3       98.43      116.70     14.15 o
   8  -8   3      171.55      176.72     19.97 o
   9  -8   3       63.50       55.52     18.20 o
  10  -8   3        3.24      -13.82     21.88 o
  11  -8   3        5.21       29.08     26.49 o
 -10  -7   3       36.61       29.08     23.03 o
  -9  -7   3       45.50       34.71     16.55 o
  -8  -7   3       52.37       45.29     16.38 o
  -7  -7   3        0.90       -0.67     11.56 o
  -6  -7   3      474.78      478.14     16.72 o
  -5  -7   3      327.73      311.47      9.62 o
  -4  -7   3      139.72      148.86      7.20 o
  -3  -7   3       86.25       91.33      5.89 o
  -2  -7   3     4060.92     3962.02     37.67 o
  -1  -7   3      795.68      826.35     17.52 o
   0  -7   3      323.34      333.30     14.28 o
   1  -7   3      617.25      639.18     13.04 o
   2  -7   3     5137.41     5073.82     45.92 o
   3  -7   3       47.74       54.66      5.56 o
   4  -7   3       80.36       82.83      6.83 o
   5  -7   3      373.61      364.34     14.00 o
   6  -7   3      405.13      364.24     20.64 o
   7  -7   3        9.56        5.71      8.09 o
   8  -7   3      286.59      303.32     21.89 o
   9  -7   3        6.95       18.61     12.69 o
  10  -7   3       27.78       26.49     21.88 o
  11  -7   3        8.37       12.67     22.46 o
  -9  -6   3       22.85       26.49     14.25 o
  -8  -6   3       96.55      103.96     15.10 o
  -7  -6   3      822.16      768.14     56.87 o
  -6  -6   3      121.37      129.11     13.18 o
  -5  -6   3      234.15      238.64      7.39 o
  -4  -6   3     1028.25     1048.84     15.22 o
  -3  -6   3     2941.57     2983.62     34.11 o
  -2  -6   3     1102.10     1065.96     14.65 o
  -1  -6   3       93.19      104.59      7.05 o
   0  -6   3       50.83       63.41      6.12 o
   1  -6   3       35.41       39.71      3.60 o
   2  -6   3      611.96      576.46     12.20 o
   3  -6   3     4175.59     4372.16     43.20 o
   4  -6   3     1810.42     1781.64     24.41 o
   5  -6   3      166.23      196.44      9.95 o
   6  -6   3        0.32       -0.94      6.34 o
   7  -6   3      635.84      659.18     34.31 o
   8  -6   3        0.32        5.03      7.44 o
   9  -6   3      180.28      190.63     26.72 o
  10  -6   3        1.68       -8.06     17.27 o
  11  -6   3      134.28      149.72     35.70 o
  12  -6   3        7.43       31.67     25.91 o
  -9  -5   3        1.91        2.17     10.86 o
  -8  -5   3      379.64      371.89     22.75 o
  -7  -5   3      173.35      145.67     14.21 o
  -6  -5   3     1866.69     1873.44     36.98 o
  -5  -5   3       52.77       57.09      4.99 o
  -4  -5   3       92.76       92.64      4.58 o
  -3  -5   3        4.28        5.73      2.65 o
  -2  -5   3      882.43      821.09     12.12 o
  -1  -5   3      164.86      183.86      7.63 o
   0  -5   3      665.20      617.76     14.50 o
   1  -5   3      187.37      208.90      7.24 o
   2  -5   3      338.25      344.55      7.92 o
   3  -5   3      287.01      322.74      8.37 o
   4  -5   3       41.27       40.30      4.45 o
   5  -5   3        2.40        2.82      3.31 o
   6  -5   3     1742.92     1710.52     31.22 o
   7  -5   3       40.94       52.92      9.93 o
   8  -5   3      157.90      157.18     18.45 o
   9  -5   3      114.08      103.73     16.66 o
  10  -5   3       16.17       16.41     19.29 o
  11  -5   3        0.66        3.74     18.71 o
  12  -5   3       41.46       51.54     26.49 o
  -9  -4   3      290.70      285.99     20.84 o
  -8  -4   3      100.22       91.77     18.78 o
  -7  -4   3      150.54      159.30     23.40 o
  -6  -4   3       30.50       34.32      6.99 o
  -5  -4   3     1651.78     1685.51     33.39 o
  -4  -4   3      717.07      726.74     14.73 o
  -3  -4   3       20.95       26.91      3.19 o
  -2  -4   3      872.15      907.11     13.59 o
  -1  -4   3     2552.22     2464.18     27.95 o
   0  -4   3       85.83       96.82      6.26 o
   1  -4   3      665.61      610.27      9.60 o
   2  -4   3      141.79      162.06      5.55 o
   3  -4   3       22.76       28.53      3.21 o
   4  -4   3        6.97        8.98      2.94 o
   5  -4   3     1426.85     1317.48     21.18 o
   6  -4   3       14.65       15.96      4.86 o
   7  -4   3      585.84      548.97     26.51 o
   8  -4   3        5.00       17.35     10.08 o
   9  -4   3       99.52       80.50     15.47 o
  10  -4   3       13.84        4.32     16.41 o
  11  -4   3      141.94      148.85     32.25 o
  12  -4   3        0.96       -0.86     19.87 o
 -12  -3   3       30.40       24.47     11.52 o
 -11  -3   3        0.01       -6.91      7.77 o
  -9  -3   3       47.16       52.83     10.85 o
  -8  -3   3      155.21      190.46     15.49 o
  -7  -3   3       29.69       11.67      7.06 o
  -6  -3   3     1545.50     1510.80     35.79 o
  -5  -3   3        8.93        4.44      4.29 o
  -4  -3   3     2018.10     2107.65     34.50 o
  -3  -3   3      278.85      275.16      6.97 o
  -2  -3   3       30.23       24.92      3.50 o
  -1  -3   3     3626.67     3709.06     31.73 o
   0  -3   3       84.88       99.35      7.76 o
   1  -3   3      793.86      881.39     11.55 o
   2  -3   3     1171.40     1053.77     12.36 o
   3  -3   3      378.73      415.09      8.67 o
   4  -3   3     1233.31     1220.02     17.76 o
   5  -3   3       40.34       38.58      4.80 o
   6  -3   3     1242.11     1251.88     24.48 o
   7  -3   3       11.40        3.63      7.43 o
   8  -3   3      684.04      791.72     33.25 o
   9  -3   3       91.57      108.88     16.76 o
  10  -3   3      432.46      465.27     46.93 o
  11  -3   3        1.30        2.02     16.99 o
  12  -3   3       27.38       25.91     21.31 o
 -12  -2   3        0.27       12.67     12.09 o
 -11  -2   3       35.34       35.13     12.96 o
 -10  -2   3       14.18        2.88     10.65 o
  -9  -2   3      544.87      548.37     41.58 o
  -8  -2   3       10.86        5.60      4.55 o
  -7  -2   3     1615.20     1568.01     24.09 o
  -6  -2   3      120.86      122.52     12.14 o
  -5  -2   3     1379.19     1226.71     29.26 o
  -4  -2   3     1927.03     2112.76     38.13 o
  -3  -2   3     1983.63     1907.03     20.20 o
  -2  -2   3      333.90      308.88      6.75 o
  -1  -2   3     1294.36     1188.29     15.55 o
   0  -2   3        0.27        0.20      2.24 o
   1  -2   3     1055.13     1004.76     11.72 o
   2  -2   3      321.09      350.19      7.14 o
   3  -2   3     5228.31     5168.89     37.48 o
   4  -2   3      334.24      376.90      9.10 o
   5  -2   3      970.27     1007.35     19.74 o
   6  -2   3       92.04       87.39      7.99 o
   7  -2   3     1143.17     1128.31     47.83 o
   8  -2   3       25.88       11.64      8.80 o
   9  -2   3      107.47      110.39     16.29 o
  10  -2   3       11.15        9.21     14.68 o
  11  -2   3       27.90       13.82     17.27 o
  12  -2   3        2.02      -15.84     15.84 o
 -13  -1   3        2.67      -12.96     13.24 o
 -12  -1   3       47.71       44.91     15.84 o
 -11  -1   3       11.32        8.06     12.09 o
 -10  -1   3      476.18      480.53     31.67 o
  -9  -1   3        2.88       11.13      7.51 o
  -8  -1   3      492.16      501.75     19.18 o
  -7  -1   3        1.79        1.06      3.11 o
  -6  -1   3     1138.44     1072.91     17.23 o
  -5  -1   3       73.34       79.66      5.19 o
  -4  -1   3     3240.28     3164.00     37.59 o
  -3  -1   3      374.86      387.47      9.63 o
  -2  -1   3     1757.44     1630.47     24.95 o
  -1  -1   3      751.65      669.40     14.42 o
   0  -1   3     2900.81     2728.45     24.57 o
   1  -1   3      531.26      499.45      8.43 o
   2  -1   3      406.63      369.78      7.65 o
   3  -1   3     1025.43     1006.13     12.81 o
   4  -1   3     2200.43     2200.39     22.10 o
   5  -1   3       41.76       38.92      3.46 o
   6  -1   3     1751.61     1723.94     21.73 o
   7  -1   3      112.14      112.58      9.67 o
   8  -1   3      110.20      126.12     21.16 o
   9  -1   3        7.72       14.47     11.12 o
  10  -1   3      363.11      345.50     36.85 o
  11  -1   3        8.99       13.82     15.84 o
  12  -1   3       14.99       26.49     17.56 o
 -13   0   3        7.21       18.14     17.27 o
 -12   0   3        4.65        2.30     14.40 o
 -11   0   3      120.06      137.62     24.47 o
 -10   0   3        3.78        5.18     12.09 o
  -9   0   3      130.85      149.63     16.53 o
  -8   0   3       21.28       18.78      5.54 o
  -7   0   3      424.86      428.49     14.27 o
  -6   0   3      281.33      289.41     10.32 o
  -5   0   3     1697.25     1603.36     27.01 o
  -4   0   3       38.79       25.37      5.06 o
  -3   0   3      176.76      153.63      8.17 o
  -2   0   3     2913.03     2876.88     35.72 o
  -1   0   3     5985.20     5702.06     49.58 o
   0   0   3        0.02       -1.58      2.90 o
   1   0   3     4906.53     4594.89     38.88 o
   2   0   3     2190.05     2145.33     23.76 o
   3   0   3       11.40       28.83      3.42 o
   4   0   3       97.81      102.11      5.26 o
   5   0   3     2126.22     1961.24     23.75 o
   6   0   3       34.54       43.13      4.64 o
   7   0   3      898.33      888.41     18.31 o
   8   0   3      182.91      148.20     18.30 o
   9   0   3      773.41      748.88     36.53 o
  10   0   3       60.49       71.11     19.00 o
  11   0   3      184.73      192.33     29.66 o
  12   0   3        1.71        6.05     15.26 o
 -13   1   3        0.28       -3.74     16.12 o
 -12   1   3       20.70       28.22     18.14 o
 -11   1   3       32.48       39.44     18.43 o
 -10   1   3      207.99      218.53     29.08 o
  -9   1   3      180.17      150.19     17.10 o
  -8   1   3       75.01       93.75     11.34 o
  -7   1   3        3.11       -2.69      4.17 o
  -6   1   3      698.52      613.80     17.45 o
  -5   1   3        0.00        3.37      4.13 o
  -4   1   3     2155.84     2093.41     38.51 o
  -3   1   3        8.58       11.92      3.65 o
  -2   1   3       22.57       13.88      3.52 o
  -1   1   3        3.33        1.98      3.34 o
   0   1   3      798.46      859.68     13.90 o
   1   1   3       28.54       18.03      4.37 o
   2   1   3      137.15      132.19      6.01 o
   3   1   3     1066.52     1105.96     15.99 o
   4   1   3     1032.20      976.85     16.54 o
   5   1   3       54.19       55.55      5.30 o
   6   1   3     1216.25     1234.21     21.69 o
   7   1   3        0.48        1.48      4.37 o
   8   1   3       44.96       49.93     11.89 o
   9   1   3      171.30      172.93     23.32 o
  10   1   3      133.38      125.53     21.88 o
  11   1   3       72.20       64.49     19.58 o
  12   1   3       14.87       34.55     18.71 o
 -13   2   3       68.92       62.77     25.05 o
 -12   2   3       19.54        7.49     17.56 o
 -11   2   3      201.38      190.89     31.09 o
 -10   2   3       10.77       -3.74     13.24 o
  -9   2   3      456.08      439.24     30.30 o
  -8   2   3       88.78       78.51     14.91 o
  -7   2   3      521.68      577.95     24.34 o
  -6   2   3       24.24       18.29      6.82 o
  -5   2   3     1337.37     1265.06     27.66 o
  -4   2   3      932.68      887.26     17.28 o
  -3   2   3       43.94       48.39      5.27 o
  -2   2   3      320.32      326.47     11.72 o
  -1   2   3      243.52      228.00      8.73 o
   0   2   3       17.15       12.90      3.91 o
   1   2   3      209.21      196.60      8.76 o
   2   2   3       30.78       27.63      4.89 o
   3   2   3       10.17        6.58      3.70 o
   4   2   3      122.36      118.75      6.85 o
   5   2   3      312.67      323.49     12.00 o
   6   2   3       12.82        9.66      4.79 o
   7   2   3      162.16      157.11     10.52 o
   8   2   3       21.56        7.51     11.23 o
   9   2   3       97.82      134.17     20.15 o
  10   2   3        0.35       -4.03     11.23 o
  11   2   3       82.27       91.27     19.87 o
  12   2   3        7.19       -4.61     13.24 o
 -12   3   3      104.10       73.13     25.91 o
 -11   3   3       32.41       18.43     18.71 o
 -10   3   3       65.21       56.72     21.59 o
  -9   3   3        0.88       -3.17      9.61 o
  -8   3   3      343.71      388.37     31.32 o
  -7   3   3        9.56        3.98      6.51 o
  -6   3   3      855.70      831.49     24.14 o
  -5   3   3      967.97      932.40     20.46 o
  -4   3   3      480.10      465.35     14.94 o
  -3   3   3      992.36     1086.93     28.39 o
  -2   3   3     1897.95     1742.01     34.67 o
  -1   3   3       55.19       53.80      7.58 o
   0   3   3     7659.58     7800.08     74.35 o
   1   3   3       18.95       12.58      4.50 o
   2   3   3     1992.24     1860.25     29.03 o
   3   3   3      154.46      155.40      8.50 o
   4   3   3      583.31      565.44     14.63 o
   5   3   3      562.90      561.53     13.55 o
   6   3   3     1938.67     1867.49     34.12 o
   7   3   3      166.83      185.96     14.83 o
   8   3   3       46.33       50.88     10.04 o
   9   3   3        1.30       -1.73     10.08 o
  10   3   3       41.13       46.07     15.84 o
  11   3   3       19.65       16.41     13.82 o
  12   3   3       74.01       44.34     17.56 o
 -12   4   3       20.68       15.55     20.44 o
 -11   4   3       67.51      122.65     29.08 o
 -10   4   3        0.02       -1.15     14.40 o
  -9   4   3       73.18       68.81     21.31 o
  -8   4   3      259.87      288.31     28.43 o
  -7   4   3      100.02       92.10     12.34 o
  -6   4   3       94.41       74.90      8.99 o
  -5   4   3     1535.45     1461.39     30.09 o
  -4   4   3      150.26      154.49     11.48 o
  -3   4   3     1922.88     1768.43     29.11 o
  -2   4   3     1786.20     1968.64     32.01 o
  -1   4   3     5862.80     5939.15     58.83 o
   0   4   3        6.25        2.28      4.48 o
   1   4   3     3840.73     3888.67     59.55 o
   2   4   3     1660.02     1710.34     29.27 o
   3   4   3     1260.71     1229.63     25.37 o
   4   4   3      145.23      161.54     10.02 o
   5   4   3     1735.15     1710.47     30.36 o
   6   4   3      103.95       98.37      9.12 o
   7   4   3       14.12       18.09      7.90 o
   8   4   3      527.29      541.65     23.28 o
   9   4   3      117.60      107.39     18.43 o
  10   4   3        2.94       -6.33     10.65 o
  11   4   3        3.32        3.17     12.38 o
 -12   5   3       23.02       27.06     23.61 o
 -11   5   3       11.82       -1.15     18.43 o
 -10   5   3      110.28      131.86     28.50 o
  -9   5   3       13.96       29.94     18.43 o
  -8   5   3      434.25      487.83     37.95 o
  -7   5   3       30.42       42.79     13.26 o
  -6   5   3        1.54        2.05      6.50 o
  -5   5   3        0.01        2.44      6.03 o
  -4   5   3      954.04      857.53     31.34 o
  -3   5   3      299.44      291.95     14.20 o
  -2   5   3      336.73      324.31     16.00 o
  -1   5   3      834.32      903.96     18.71 o
   0   5   3     2098.71     2226.39     30.18 o
   1   5   3     1008.41     1070.88     20.15 o
   2   5   3       28.94       19.54      6.65 o
   3   5   3        9.08       24.38      6.01 o
   4   5   3      294.04      263.08     16.50 o
   5   5   3        2.77       -0.74      6.90 o
   6   5   3      243.21      222.59     16.92 o
   7   5   3      210.21      212.98     29.61 o
   8   5   3      297.55      319.39     31.94 o
   9   5   3      132.86      145.97     21.02 o
  10   5   3      190.49      214.50     25.34 o
  11   5   3        0.12       -6.33     11.52 o
 -11   6   3        3.13       -1.44     18.43 o
 -10   6   3        0.91       -1.44     17.56 o
  -9   6   3      192.03      188.30     34.26 o
  -8   6   3       10.99       -2.04      9.40 o
  -7   6   3       92.49      116.89     16.81 o
  -6   6   3        1.15        7.42      7.21 o
  -5   6   3     1111.18     1106.90     31.46 o
  -4   6   3       82.13       70.19      8.64 o
  -3   6   3      203.15      204.91     12.85 o
  -2   6   3      311.01      356.05     16.27 o
  -1   6   3      462.69      480.32     18.33 o
   0   6   3       16.64       24.40      6.78 o
   1   6   3      290.20      286.09     15.04 o
   2   6   3       29.71       47.00      9.82 o
   3   6   3      115.47      120.90     17.33 o
   4   6   3       50.68       65.61     10.07 o
   5   6   3      348.57      401.22     21.27 o
   6   6   3        9.31        9.00     10.30 o
   7   6   3       31.07       47.10     35.26 o
   8   6   3        6.67       -6.01      9.50 o
   9   6   3       23.90       14.97     12.09 o
  10   6   3        7.30       22.17     13.24 o
 -11   7   3        4.00        5.76     22.17 o
 -10   7   3       64.27      103.07     31.09 o
  -9   7   3        3.96        3.16     13.64 o
  -8   7   3       35.02       45.95     17.13 o
  -7   7   3       22.83       20.38     10.68 o
  -6   7   3       39.23       17.33      8.56 o
  -5   7   3      327.28      286.31     31.67 o
  -4   7   3      854.92      887.66     33.86 o
  -3   7   3       96.95       90.33     10.34 o
  -2   7   3      506.87      492.25     21.20 o
  -1   7   3       26.16       28.94     11.22 o
   0   7   3      185.13      197.80     13.47 o
   1   7   3       21.57       26.89      7.62 o
   2   7   3      514.76      547.37     24.48 o
   3   7   3      102.80      120.25     14.47 o
   4   7   3      510.38      536.84     24.93 o
   5   7   3       81.53       67.88     18.88 o
   6   7   3        0.67       26.43     34.73 o
   7   7   3       29.34       17.47     10.67 o
   8   7   3       71.31       68.65     14.82 o
   9   7   3        2.20        3.17     12.67 o
  10   7   3        1.09        4.61     13.24 o
 -10   8   3        0.33       11.80     24.76 o
  -9   8   3       43.58       43.62     18.81 o
  -8   8   3       20.68       24.62     17.19 o
  -7   8   3      211.38      228.84     21.93 o
  -6   8   3        0.01       10.46     10.19 o
  -5   8   3      163.35       82.52     35.11 o
  -4   8   3       14.74       10.63      9.65 o
  -3   8   3      752.71      811.46     31.88 o
  -2   8   3       15.31       15.43      7.78 o
  -1   8   3      114.46       93.17     14.63 o
   0   8   3        6.19       12.61      7.13 o
   1   8   3      147.82      186.69     18.83 o
   2   8   3       50.66       40.88     12.76 o
   3   8   3      286.44      245.34     22.01 o
   4   8   3        4.63       -4.19     12.12 o
   5   8   3       83.61       75.39     14.72 o
   6   8   3        0.31       10.03      9.96 o
   7   8   3       54.90       52.87     14.99 o
   8   8   3        0.06       -7.25     10.65 o
   9   8   3       41.90       42.32     17.56 o
 -10   9   3        0.28        1.73     21.59 o
  -9   9   3        5.34      -10.65     26.49 o
  -8   9   3      127.97      139.06     42.32 o
  -7   9   3        7.08       11.91     21.24 o
  -6   9   3      170.98      151.86     23.69 o
  -5   9   3        0.63       -9.38      9.38 o
  -4   9   3      225.75      186.57     27.10 o
  -3   9   3        0.01       -6.42      8.40 o
  -2   9   3      213.45      227.50     19.25 o
  -1   9   3       61.24       42.33     13.59 o
   0   9   3      115.30      144.37     14.75 o
   1   9   3       89.94      119.86     16.70 o
   2   9   3      158.98      144.12     20.94 o
   3   9   3       11.38      -10.16     24.18 o
   4   9   3      120.36      133.33     21.14 o
   5   9   3        6.31        0.25     10.94 o
   6   9   3       28.93       34.29     14.75 o
   7   9   3        2.65      -11.28     15.12 o
   8   9   3       21.05       21.29     14.75 o
  -9  10   3        6.48        4.32     31.38 o
  -8  10   3        0.00      -12.99     21.09 o
  -7  10   3       96.30       88.62     31.09 o
  -6  10   3        5.31        4.09     22.32 o
  -5  10   3       35.06       48.53     20.19 o
  -4  10   3       39.80       31.67     16.10 o
  -3  10   3      169.17      181.30     51.80 o
  -2  10   3        0.05        3.00     10.35 o
  -1  10   3      201.91      206.90     21.68 o
   0  10   3        4.02        7.84      8.38 o
   1  10   3      128.67      134.93     23.00 o
   2  10   3        2.41       -0.48     12.52 o
   3  10   3      109.76      104.73     20.54 o
   4  10   3        1.40       -1.98     15.98 o
   5  10   3       29.01       10.84     13.52 o
   6  10   3       13.94       -3.28     12.77 o
   7  10   3       28.31       35.40     17.40 o
  -8  11   3       29.76       23.07     26.00 o
  -7  11   3        5.05       -3.11     24.55 o
  -6  11   3       12.07       18.28     24.44 o
  -5  11   3        3.05       -6.31     15.75 o
  -4  11   3        8.48        5.35     14.90 o
  -3  11   3       41.77       27.13     16.73 o
  -2  11   3       71.54       58.58     15.91 o
  -1  11   3        0.04       -8.36     11.00 o
   0  11   3       14.07        8.25     14.14 o
   1  11   3        4.71       11.88     14.53 o
   2  11   3       31.97       23.36     17.42 o
   3  11   3       23.77       16.77     15.66 o
   4  11   3        5.17        1.49     14.01 o
   5  11   3        4.45        3.22     14.34 o
   6  11   3        2.81       15.71     15.89 o
  -6  12   3       11.85       24.19     25.91 o
  -5  12   3       13.67        9.58     25.84 o
  -4  12   3        0.38       -3.93     16.00 o
  -3  12   3       20.76       28.29     20.55 o
  -2  12   3        0.47      -13.10     15.07 o
  -1  12   3        4.11       -5.10      9.77 o
   0  12   3        0.26        8.31     17.04 o
   1  12   3        0.42       -3.65     15.05 o
   2  12   3        0.86       -1.49     14.60 o
   3  12   3       29.12       34.71     18.93 o
   4  12   3        1.33       -1.85     19.15 o
  -4  13   3        5.77       -3.17     26.78 o
  -3  13   3        0.51        3.17     19.14 o
  -2  13   3       30.49        7.18     14.32 o
  -1  13   3        3.80        0.76     28.79 o
   0  13   3        0.86       10.78     26.63 o
   1  13   3        1.65      -15.35     15.35 o
   2  13   3       21.33       27.06     26.49 o
  -3 -14   4        2.47      -14.00     15.08 o
  -2 -14   4       11.54       22.94     17.08 o
  -1 -14   4        0.19       12.33     16.46 o
   0 -14   4       70.72       49.38     21.58 o
   1 -14   4        0.04       -8.17     16.55 o
   2 -14   4       13.43        6.61     18.15 o
   3 -14   4       21.76        0.00     25.34 o
   4 -14   4       19.43       -7.77     26.78 o
   5 -14   4        7.59      -14.99     24.46 o
  -5 -13   4       29.79       15.19     15.32 o
  -4 -13   4        0.00       17.05     14.93 o
  -3 -13   4       21.92       17.81     15.36 o
  -2 -13   4       11.85       11.63     21.45 o
  -1 -13   4       52.36       50.95     18.16 o
   0 -13   4        0.50        4.66     15.23 o
   1 -13   4       52.52       82.61     21.01 o
   2 -13   4        0.67       -3.58     12.28 o
   3 -13   4       14.21       -5.23     14.86 o
   4 -13   4        0.54       -4.74     27.78 o
   5 -13   4       34.33       14.08     25.67 o
   6 -13   4        3.45        1.68     18.81 o
   7 -13   4       25.92       34.17     27.52 o
  -7 -12   4        0.03       -5.82     12.46 o
  -6 -12   4       38.47       50.51     16.67 o
  -5 -12   4        0.06        8.33     12.99 o
  -4 -12   4       87.11       80.49     33.97 o
  -3 -12   4        8.56        6.19     13.23 o
  -2 -12   4       57.16       41.18     16.52 o
  -1 -12   4       13.08        2.01     13.21 o
   0 -12   4      213.46      246.28     28.83 o
   1 -12   4        2.89       -9.62     13.61 o
   2 -12   4      106.59       60.38     31.92 o
   3 -12   4        0.95        1.28     11.14 o
   4 -12   4       52.53       27.29     44.48 o
   5 -12   4        0.01       12.97     17.71 o
   6 -12   4       94.38       59.27     41.47 o
   7 -12   4        4.83        0.85     18.51 o
   8 -12   4       56.61       24.44     29.80 o
  -8 -11   4       16.00        6.70     15.69 o
  -7 -11   4       64.98       48.01     23.84 o
  -6 -11   4        4.93       18.57     18.15 o
  -5 -11   4        6.06       13.46     10.01 o
  -4 -11   4       26.44        2.37      9.05 o
  -3 -11   4       33.24       42.64     12.46 o
  -2 -11   4       33.88       28.70     11.24 o
  -1 -11   4      183.19      161.52     18.59 o
   0 -11   4        1.23        8.41     12.62 o
   1 -11   4      237.93      261.46     46.64 o
   2 -11   4        4.69        5.95      9.12 o
   3 -11   4      168.65      158.28     17.73 o
   4 -11   4        3.86        9.12     15.64 o
   5 -11   4        0.70      -10.66     14.70 o
   6 -11   4        0.40       -6.38     15.55 o
   7 -11   4      155.91      132.39     31.19 o
   8 -11   4       41.47       24.35     24.34 o
   9 -11   4       17.34        8.35     30.52 o
  -9 -10   4        0.64       -3.44     17.48 o
  -8 -10   4       14.05       28.68     11.43 o
  -7 -10   4        0.45       -8.35      8.35 o
  -6 -10   4       14.48        0.79      8.80 o
  -5 -10   4       75.23       83.73     13.83 o
  -4 -10   4      153.27      150.49     17.09 o
  -3 -10   4       40.12       31.87     10.90 o
  -2 -10   4        6.24       -8.03      8.03 o
  -1 -10   4       50.21       69.58     12.98 o
   0 -10   4      332.44      341.53     20.52 o
   1 -10   4       96.49      108.95     12.72 o
   2 -10   4        0.95        6.37      7.93 o
   3 -10   4       66.46       29.77     13.38 o
   4 -10   4      320.47      333.85     27.15 o
   5 -10   4      155.48      166.51     31.12 o
   6 -10   4       30.84       46.34     23.15 o
   7 -10   4        2.39        4.92     19.43 o
   8 -10   4        1.34       -0.53     19.00 o
   9 -10   4        3.94       -6.91     24.18 o
  10 -10   4       19.48       12.09     24.18 o
 -10  -9   4        0.00      -12.45     16.60 o
  -9  -9   4       48.91       76.86     22.53 o
  -8  -9   4       17.65        9.72     28.07 o
  -7  -9   4        3.11       11.36     11.44 o
  -6  -9   4       29.74       18.10      8.87 o
  -5  -9   4      121.36      139.13     15.10 o
  -4  -9   4       15.31       -1.02     10.01 o
  -3  -9   4      493.57      486.10     25.36 o
  -2  -9   4       64.08       61.36      9.69 o
  -1  -9   4      615.90      602.41     22.16 o
   0  -9   4        4.34        1.01      5.43 o
   1  -9   4      440.85      459.72     19.59 o
   2  -9   4       71.66       52.11     12.21 o
   3  -9   4      286.97      262.94     17.48 o
   4  -9   4        8.41        5.61      7.19 o
   5  -9   4      207.60      220.21     32.65 o
   6  -9   4       79.44       80.15     24.74 o
   7  -9   4        8.41       19.72     19.43 o
   8  -9   4        2.27       -1.71     18.18 o
   9  -9   4       71.58       84.65     31.67 o
  10  -9   4        0.04       -9.02     15.17 o
 -10  -8   4       56.18       60.50     21.22 o
  -9  -8   4       29.90       49.49     18.29 o
  -8  -8   4      248.26      266.81     31.24 o
  -7  -8   4        1.54        2.57      6.80 o
  -6  -8   4        4.39       -3.32     10.76 o
  -5  -8   4       17.92       33.57      8.69 o
  -4  -8   4      277.16      247.15     14.57 o
  -3  -8   4      133.20      117.63     11.03 o
  -2  -8   4      697.33      674.00     16.80 o
  -1  -8   4      348.81      327.39     14.04 o
   0  -8   4     1374.81     1430.62     27.95 o
   1  -8   4      277.32      283.25     14.27 o
   2  -8   4     1443.82     1420.41     21.87 o
   3  -8   4       35.42       34.73      6.00 o
   4  -8   4      559.65      557.82     15.99 o
   5  -8   4        6.99        7.29      6.40 o
   6  -8   4       10.12        1.76      7.54 o
   7  -8   4      112.53      115.95     14.24 o
   8  -8   4      448.86      498.68     51.49 o
   9  -8   4        0.00      -10.58     12.72 o
  10  -8   4       68.16       54.70     29.37 o
  11  -8   4        0.31       -9.50     22.46 o
 -10  -7   4        4.70       -2.92     14.32 o
  -9  -7   4       58.71       40.57     16.52 o
  -8  -7   4      330.51      305.37     31.43 o
  -7  -7   4       87.72      112.71     19.43 o
  -6  -7   4      194.52      175.50      8.69 o
  -5  -7   4      604.21      552.20     14.86 o
  -4  -7   4       24.28       22.75      3.86 o
  -3  -7   4      891.37      897.12     15.97 o
  -2  -7   4      188.29      184.11      8.86 o
  -1  -7   4      247.98      248.20     11.17 o
   0  -7   4        6.81       10.20      4.05 o
   1  -7   4      504.73      502.81     10.14 o
   2  -7   4        7.20        1.01      2.83 o
   3  -7   4     1783.32     1878.49     23.51 o
   4  -7   4       29.50       25.12      4.71 o
   5  -7   4      499.62      530.43     23.46 o
   6  -7   4      296.91      221.39     16.71 o
   7  -7   4       65.58       69.71     11.80 o
   8  -7   4       27.24       38.03     21.54 o
   9  -7   4      118.93      154.96     21.68 o
  10  -7   4       13.35       16.70     21.59 o
  11  -7   4       50.50       70.54     30.52 o
 -10  -6   4       48.09       69.96     24.76 o
  -9  -6   4        6.36        8.51     12.54 o
  -8  -6   4      265.74      287.64     28.77 o
  -7  -6   4        1.37        7.10      8.65 o
  -6  -6   4      158.52      168.03     13.09 o
  -5  -6   4      118.80      110.02      8.19 o
  -4  -6   4      241.32      228.32      7.69 o
  -3  -6   4       54.26       54.02      4.30 o
  -2  -6   4     5914.02     6158.44     56.67 o
  -1  -6   4        9.24        9.53      3.64 o
   0  -6   4       37.90       46.08      5.17 o
   1  -6   4       46.35       40.76      3.47 o
   2  -6   4     2315.83     2502.45     25.05 o
   3  -6   4      424.84      425.22     10.14 o
   4  -6   4      405.60      361.75     10.32 o
   5  -6   4      166.31      165.07      9.13 o
   6  -6   4      130.22      126.41     12.81 o
   7  -6   4       20.90       13.31      8.52 o
   8  -6   4      194.87      186.44     17.10 o
   9  -6   4        1.80       11.52     18.43 o
  10  -6   4        1.67       11.52     19.29 o
  11  -6   4       15.02       16.41     24.18 o
  12  -6   4       75.86      146.26     37.43 o
  -9  -5   4      130.53      144.85     16.07 o
  -8  -5   4        2.54       -3.10      6.99 o
  -7  -5   4      518.27      552.84     20.65 o
  -6  -5   4       77.30       81.00      9.40 o
  -5  -5   4       17.99       19.60      4.01 o
  -4  -5   4      441.89      438.07      9.22 o
  -3  -5   4      682.04      690.22     11.66 o
  -2  -5   4       10.19       15.94      2.76 o
  -1  -5   4      585.24      555.29     22.48 o
   0  -5   4       21.68       18.78      4.97 o
   1  -5   4     1051.67     1036.66     14.09 o
   2  -5   4       13.63        4.58      2.71 o
   3  -5   4      629.42      614.99     10.71 o
   4  -5   4      361.55      392.06      9.15 o
   5  -5   4        5.99        4.72      3.18 o
   6  -5   4        3.16       -2.44      5.30 o
   7  -5   4      481.80      501.34     25.48 o
   8  -5   4        4.30       -0.60      8.75 o
   9  -5   4      293.04      295.48     26.30 o
  10  -5   4        5.12       22.46     19.00 o
  11  -5   4       87.86       42.04     24.47 o
  12  -5   4        0.24       12.09     22.46 o
  -9  -4   4      169.16      169.47     19.29 o
  -8  -4   4      136.88      146.12     14.64 o
  -7  -4   4        5.31        6.50      6.78 o
  -6  -4   4     1389.71     1437.57     35.54 o
  -5  -4   4      155.93      157.75     11.31 o
  -4  -4   4      318.90      289.45      7.80 o
  -3  -4   4        7.20        5.17      2.28 o
  -2  -4   4      454.86      446.46     10.56 o
  -1  -4   4      226.23      244.01     10.69 o
   0  -4   4      113.87      105.06      4.14 o
   1  -4   4       68.97       71.38      4.13 o
   2  -4   4      671.95      665.49     10.79 o
   3  -4   4      493.45      464.47     12.57 o
   4  -4   4      919.39      905.96     12.46 o
   5  -4   4        0.11        1.88      3.72 o
   6  -4   4      949.94     1026.98     21.48 o
   7  -4   4       22.10       19.71      9.15 o
   8  -4   4      481.50      531.25     30.42 o
   9  -4   4      203.58      243.47     26.76 o
  10  -4   4       95.07       99.04     26.20 o
  11  -4   4        0.19       21.88     19.87 o
  12  -4   4       25.69      -19.29     19.29 o
 -12  -3   4        3.22        3.17     10.65 o
 -11  -3   4      189.30      212.19     22.46 o
 -10  -3   4        9.45       14.68     10.36 o
  -9  -3   4      399.05      361.04     15.68 o
  -8  -3   4       17.67       24.84      7.11 o
  -7  -3   4      849.61      865.62     28.28 o
  -6  -3   4      100.42      126.62     12.41 o
  -5  -3   4     1817.39     1628.08     34.97 o
  -4  -3   4       85.49       95.14      4.98 o
  -3  -3   4      767.51      732.51     10.80 o
  -2  -3   4     2560.29     2567.34     24.95 o
  -1  -3   4      625.81      619.42     11.05 o
   0  -3   4        3.06        1.28      2.17 o
   1  -3   4     1039.69     1048.15     12.97 o
   2  -3   4     1881.15     2008.10     20.10 o
   3  -3   4     2430.92     2300.45     22.40 o
   4  -3   4        1.62        1.76      2.29 o
   5  -3   4     1294.28     1315.19     21.36 o
   6  -3   4      183.27      179.02     10.98 o
   7  -3   4      417.41      415.81     26.34 o
   8  -3   4        1.03        0.96      8.60 o
   9  -3   4        4.73        1.60     10.85 o
  10  -3   4        8.66       29.66     18.71 o
  11  -3   4      113.93      159.79     31.96 o
  12  -3   4        0.01        1.73     18.43 o
 -12  -2   4       52.31       48.08     14.97 o
 -11  -2   4        0.03       -1.73     11.52 o
 -10  -2   4      374.08      389.55     27.64 o
  -9  -2   4       57.81       65.02     12.50 o
  -8  -2   4      517.47      487.45     15.06 o
  -7  -2   4       18.73       14.42      4.71 o
  -6  -2   4     1365.72     1337.43     22.70 o
  -5  -2   4        9.32       12.75      3.11 o
  -4  -2   4     1389.25     1294.43     38.61 o
  -3  -2   4      786.72      761.18     18.75 o
  -2  -2   4     4487.45     4328.89     43.03 o
  -1  -2   4       28.62       34.23      4.45 o
   0  -2   4      215.53      191.46      5.93 o
   1  -2   4      240.96      255.31      6.65 o
   2  -2   4     2654.55     2582.80     25.96 o
   3  -2   4      313.81      323.02      7.47 o
   4  -2   4     1198.77     1087.66     14.97 o
   5  -2   4      137.36      133.27      7.22 o
   6  -2   4      905.97      893.30     21.63 o
   7  -2   4       73.97       68.30     13.76 o
   8  -2   4      365.75      371.52     29.86 o
   9  -2   4       14.98       14.51     11.72 o
  10  -2   4      247.40      232.63     34.84 o
  11  -2   4        4.20        2.88     15.55 o
  12  -2   4       65.71       85.22     26.78 o
 -12  -1   4        0.27       -7.77     12.38 o
 -11  -1   4        7.37        8.06     13.24 o
 -10  -1   4        0.09       11.52     11.80 o
  -9  -1   4      125.55      133.58     14.67 o
  -8  -1   4        6.57        2.63      6.17 o
  -7  -1   4     1089.68     1056.25     19.66 o
  -6  -1   4      161.78      182.62     17.50 o
  -5  -1   4      800.57      772.45     17.59 o
  -4  -1   4       90.11       97.40      6.96 o
  -3  -1   4     5069.04     4877.99     53.93 o
  -2  -1   4       56.89       57.76      6.00 o
  -1  -1   4     2607.26     2539.41     38.72 o
   0  -1   4        8.81       10.47      3.59 o
   1  -1   4     2951.51     2852.18     32.79 o
   2  -1   4      137.64      120.10      5.71 o
   3  -1   4     2278.62     2239.55     26.46 o
   4  -1   4        4.83        4.85      2.70 o
   5  -1   4     1201.48     1105.67     18.74 o
   6  -1   4        0.13        0.02      3.35 o
   7  -1   4     1548.36     1473.61     42.87 o
   8  -1   4       11.69        5.57      9.89 o
   9  -1   4      993.51      953.42     43.14 o
  10  -1   4       19.14       12.67     15.84 o
  11  -1   4        3.51       22.46     18.14 o
  12  -1   4        1.21       -2.59     17.27 o
 -13   0   4        1.91       10.36     16.12 o
 -12   0   4        8.26       -2.30     14.97 o
 -11   0   4       20.09        9.79     14.97 o
 -10   0   4      549.01      555.39     37.72 o
  -9   0   4       25.98       15.65      9.21 o
  -8   0   4      222.08      227.42     16.93 o
  -7   0   4       10.23        4.67      4.81 o
  -6   0   4     1188.32     1089.45     23.51 o
  -5   0   4      606.22      664.29     19.96 o
  -4   0   4     1246.58     1142.88     32.23 o
  -3   0   4      285.68      272.36     11.63 o
  -2   0   4      158.32      158.38      8.02 o
  -1   0   4      350.83      365.86      9.93 o
   0   0   4      168.72      179.11      8.44 o
   1   0   4      461.51      440.02      9.85 o
   2   0   4      436.13      404.91      9.98 o
   3   0   4      246.89      277.75      8.67 o
   4   0   4     1268.34     1177.73     20.96 o
   5   0   4      262.08      296.92     10.46 o
   6   0   4      531.97      501.21     15.41 o
   7   0   4      653.40      634.65     35.58 o
   8   0   4       78.41       86.26     16.27 o
   9   0   4       15.13       10.36     13.82 o
  10   0   4      551.61      616.42     43.19 o
  11   0   4        5.65       -6.33     12.96 o
  12   0   4        2.14       16.70     17.56 o
 -12   1   4        2.72        2.59     16.70 o
 -11   1   4      281.66      243.58     33.11 o
 -10   1   4       68.86       57.58     18.43 o
  -9   1   4      663.20      685.94     34.92 o
  -8   1   4      206.41      216.93     21.01 o
  -7   1   4      725.44      753.27     34.70 o
  -6   1   4        7.69       16.96      5.52 o
  -5   1   4     2884.58     2893.66     51.75 o
  -4   1   4      318.33      285.93     12.35 o
  -3   1   4      709.72      818.11     21.57 o
  -2   1   4        7.71       19.55      4.76 o
  -1   1   4       95.19      117.56      6.73 o
   0   1   4        1.00        3.17      4.92 o
   1   1   4       44.20       50.33      4.88 o
   2   1   4       36.92       39.17      6.37 o
   3   1   4      578.28      667.20     14.52 o
   4   1   4        9.94        7.68      4.29 o
   5   1   4     2557.38     2519.47     32.33 o
   6   1   4        5.38        5.11      4.70 o
   7   1   4       24.82       33.56     12.31 o
   8   1   4      492.00      479.56     29.91 o
   9   1   4      214.03      184.55     25.62 o
  10   1   4      142.55      150.00     25.05 o
  11   1   4      132.76      161.52     27.64 o
  12   1   4       10.46      -14.97     14.97 o
 -12   2   4       44.05       22.75     19.58 o
 -11   2   4       15.55        9.79     16.12 o
 -10   2   4      104.09      126.68     25.62 o
  -9   2   4       94.03       82.98     19.29 o
  -8   2   4      126.65      145.00     19.51 o
  -7   2   4      141.96      185.12     40.99 o
  -6   2   4     1693.66     1785.77     75.36 o
  -5   2   4      155.74      150.30     18.28 o
  -4   2   4      476.79      435.91     16.60 o
  -3   2   4     1518.49     1679.83     37.22 o
  -2   2   4     4109.82     4034.27     51.73 o
  -1   2   4       25.63       24.45      4.72 o
   0   2   4        3.68       11.89      4.31 o
   1   2   4      168.93      161.51      8.06 o
   2   2   4     5265.56     5383.62     54.14 o
   3   2   4      511.52      508.53     16.04 o
   4   2   4      819.88      820.14     16.60 o
   5   2   4        6.39        7.36      4.45 o
   6   2   4     2277.52     2242.39     45.08 o
   7   2   4     1059.07     1029.48     30.17 o
   8   2   4      190.72      179.54     33.69 o
   9   2   4       12.48       15.84     13.24 o
  10   2   4       20.18       25.34     15.26 o
  11   2   4       42.11       11.80     14.97 o
  12   2   4        1.67      -12.38     14.40 o
 -12   3   4        4.60        8.93     19.29 o
 -11   3   4      180.66      221.41     34.84 o
 -10   3   4       15.26       21.88     17.56 o
  -9   3   4       78.62      108.83     24.18 o
  -8   3   4        4.43       -7.73      9.04 o
  -7   3   4      357.87      325.69     28.45 o
  -6   3   4      201.90      191.24     19.38 o
  -5   3   4      111.67      118.47     10.53 o
  -4   3   4      348.14      345.33     12.83 o
  -3   3   4      650.28      586.47     16.23 o
  -2   3   4     1366.32     1470.66     29.72 o
  -1   3   4     5062.07     5233.41     54.18 o
   0   3   4        6.61       11.60      4.85 o
   1   3   4     5864.35     6308.81     67.41 o
   2   3   4     1480.66     1551.29     22.70 o
   3   3   4      341.07      299.95     12.98 o
   4   3   4      203.38      200.86     10.99 o
   5   3   4      364.29      361.09     14.45 o
   6   3   4      264.24      266.68     18.99 o
   7   3   4      701.51      723.99     26.33 o
   8   3   4      400.42      396.81     27.18 o
   9   3   4       94.84      117.18     21.88 o
  10   3   4        0.18      -10.94     11.23 o
  11   3   4       55.42       53.84     17.85 o
 -12   4   4      107.48      107.97     29.37 o
 -11   4   4        7.88        1.73     17.56 o
 -10   4   4       62.55       37.14     21.31 o
  -9   4   4        9.70        6.33     16.41 o
  -8   4   4      162.67      154.87     25.48 o
  -7   4   4      412.87      407.15     29.05 o
  -6   4   4     1753.73     1719.68     35.24 o
  -5   4   4       33.60       52.86     12.58 o
  -4   4   4      388.16      370.44     14.34 o
  -3   4   4      184.29      232.49     12.62 o
  -2   4   4      488.17      466.80     15.71 o
  -1   4   4      376.63      461.08     13.89 o
   0   4   4     1063.53     1147.32     20.71 o
   1   4   4      377.06      470.33     16.56 o
   2   4   4      177.65      161.12     12.25 o
   3   4   4       73.06       94.17      8.61 o
   4   4   4       66.24       60.36      9.06 o
   5   4   4        7.49       19.55      7.33 o
   6   4   4      773.27      763.94     33.68 o
   7   4   4        0.40       -2.61     10.58 o
   8   4   4        1.50        2.06      8.47 o
   9   4   4      171.96      164.11     23.90 o
  10   4   4      149.33      132.44     22.46 o
  11   4   4        2.33       10.08     14.11 o
 -12   5   4        0.15       13.24     22.46 o
 -11   5   4        5.95        1.15     18.43 o
 -10   5   4        9.08        2.59     16.41 o
  -9   5   4      104.11      117.47     27.93 o
  -8   5   4      546.30      548.96     40.89 o
  -7   5   4      122.82      133.47     13.30 o
  -6   5   4      927.78      864.94     32.99 o
  -5   5   4     1205.31     1202.12     35.59 o
  -4   5   4      240.93      286.35     14.32 o
  -3   5   4      787.77      787.16     22.45 o
  -2   5   4        2.73        3.97      4.95 o
  -1   5   4      814.58      825.47     19.53 o
   0   5   4       89.10      103.32      9.15 o
   1   5   4      291.59      257.64     13.65 o
   2   5   4        0.02       14.46      8.29 o
   3   5   4      571.82      557.04     21.54 o
   4   5   4      142.72      172.99     14.62 o
   5   5   4      820.94      817.08     30.13 o
   6   5   4      337.48      316.23     21.19 o
   7   5   4       67.98      101.58     13.41 o
   8   5   4       33.55       18.62     11.47 o
   9   5   4       15.22        7.20     13.24 o
  10   5   4        1.24       -2.59     12.67 o
  11   5   4        8.42       19.29     15.55 o
 -11   6   4       22.34       34.55     26.49 o
 -10   6   4      103.35       74.86     25.34 o
  -9   6   4       53.72       60.75     24.18 o
  -8   6   4       80.94       84.21     17.27 o
  -7   6   4      261.79      263.78     24.07 o
  -6   6   4        7.26        6.49      7.85 o
  -5   6   4        1.37       -3.85      6.54 o
  -4   6   4       55.33       50.17      9.23 o
  -3   6   4       86.28       79.97      9.74 o
  -2   6   4       16.44       13.31      6.03 o
  -1   6   4       12.40       31.77     11.26 o
   0   6   4     2992.80     3249.43     49.50 o
   1   6   4        5.03        2.08      5.75 o
   2   6   4       10.52       15.39      8.12 o
   3   6   4      101.52      117.03     13.80 o
   4   6   4       91.41      109.86     13.39 o
   5   6   4        0.22        2.99      8.28 o
   6   6   4       25.40       27.73     12.06 o
   7   6   4       18.58       16.76     10.55 o
   8   6   4      167.29      183.03     25.77 o
   9   6   4       19.23       13.82     13.82 o
  10   6   4       31.28       16.41     15.26 o
 -11   7   4       58.59       76.30     31.38 o
 -10   7   4        7.77       21.31     26.20 o
  -9   7   4       51.52       41.95     22.17 o
  -8   7   4        2.35       -6.76     13.21 o
  -7   7   4        2.78        2.92     10.06 o
  -6   7   4       10.13        4.08      8.41 o
  -5   7   4      277.68      267.51     19.84 o
  -4   7   4        0.09        5.85      7.76 o
  -3   7   4      313.04      331.19     20.34 o
  -2   7   4        5.29        5.57      7.03 o
  -1   7   4       52.26       42.72      8.99 o
   0   7   4       35.75       28.36      9.36 o
   1   7   4       55.05       53.07     13.05 o
   2   7   4       40.31       27.90     13.30 o
   3   7   4      164.58      167.30     18.66 o
   4   7   4       18.40       20.86     11.05 o
   5   7   4        6.73       15.17      9.96 o
   6   7   4        2.91        7.91     16.52 o
   7   7   4       23.36       44.32     13.56 o
   8   7   4        4.70       -1.69     11.45 o
   9   7   4       19.49       18.71     15.84 o
 -10   8   4       32.97       60.17     31.96 o
  -9   8   4        2.05       12.09     17.00 o
  -8   8   4      118.08      139.31     25.33 o
  -7   8   4       13.65       10.38     20.33 o
  -6   8   4       21.67       19.85     11.88 o
  -5   8   4       30.04       28.30     11.77 o
  -4   8   4      560.12      532.63     32.56 o
  -3   8   4        2.30       -2.90      7.86 o
  -2   8   4      299.78      301.81     21.32 o
  -1   8   4        2.70        3.52      7.40 o
   0   8   4      292.80      334.65     20.80 o
   1   8   4       28.13       14.22     17.40 o
   2   8   4      206.83      231.06     22.69 o
   3   8   4        0.61       -0.94     16.71 o
   4   8   4      198.23      170.35     29.34 o
   5   8   4        6.34        1.96     10.34 o
   6   8   4       33.32       41.65     23.93 o
   7   8   4        2.16        6.40     12.38 o
   8   8   4        7.03        5.69     13.10 o
   9   8   4       14.14       12.96     16.99 o
  -9   9   4       24.36       25.62     30.52 o
  -8   9   4        0.21       -3.45     31.09 o
  -7   9   4      108.21      114.86     28.60 o
  -6   9   4        0.08      -10.18     19.00 o
  -5   9   4        5.50        8.26     11.29 o
  -4   9   4        0.06       -0.07     10.61 o
  -3   9   4      218.56      217.66     23.37 o
  -2   9   4        2.69        4.58      8.50 o
  -1   9   4      296.04      331.34     27.22 o
   0   9   4       10.75        0.99      8.20 o
   1   9   4      261.15      285.79     24.87 o
   2   9   4        0.31      -16.32     32.48 o
   3   9   4      141.26      101.06     39.36 o
   4   9   4       23.57       35.86     14.92 o
   5   9   4       21.35       23.42     14.71 o
   6   9   4        1.32       -4.11     11.88 o
   7   9   4       25.70       37.29     15.99 o
   8   9   4        0.87       -2.59     13.34 o
  -8  10   4       18.31       57.17     27.83 o
  -7  10   4       15.41       21.06     26.40 o
  -6  10   4       15.37       17.64     24.45 o
  -5  10   4       11.29       -8.74     14.77 o
  -4  10   4       73.19       44.61     37.12 o
  -3  10   4       19.44        6.74     13.99 o
  -2  10   4       84.43       70.42     26.21 o
  -1  10   4        7.77        2.48     11.50 o
   0  10   4       82.53       75.98     14.72 o
   1  10   4        0.48        2.05     13.48 o
   2  10   4       55.97       44.44     17.67 o
   3  10   4       30.46       49.27     17.74 o
   4  10   4       10.60       -3.80     13.35 o
   5  10   4        0.40       -2.64     17.13 o
   6  10   4        6.37       23.88     16.03 o
   7  10   4        4.91       -4.62     14.47 o
  -7  11   4       12.91       -6.02     23.49 o
  -6  11   4       29.87       38.82     28.44 o
  -5  11   4       40.22       26.11     20.92 o
  -4  11   4        0.22      -10.86     14.97 o
  -3  11   4       32.01       30.21     18.00 o
  -2  11   4        4.71        1.44     14.44 o
  -1  11   4       30.07       33.61     13.95 o
   0  11   4        0.23        2.59     15.47 o
   1  11   4       14.04       17.10     40.45 o
   2  11   4        0.34       -2.09     14.30 o
   3  11   4        5.36        0.76     13.76 o
   4  11   4        6.21       35.82     17.00 o
   5  11   4       10.70       -3.40     16.41 o
  -5  12   4        4.41       28.22     30.52 o
  -4  12   4       20.28       16.65     19.28 o
  -3  12   4       10.00       12.10     18.82 o
  -2  12   4       34.22       47.31     20.81 o
  -1  12   4        1.02       12.13     18.33 o
   0  12   4        4.93        6.06     18.03 o
   1  12   4        0.39        0.97     16.41 o
   2  12   4        7.27        3.88     21.45 o
   3  12   4        0.14       -2.60     15.16 o
   1 -15   5        0.09      -16.99     25.62 o
  -4 -14   5        0.45       12.38     22.46 o
  -3 -14   5       26.35       22.50     17.29 o
  -2 -14   5       10.97        3.34     16.88 o
  -1 -14   5       15.11       23.47     18.50 o
   0 -14   5        0.64        7.48     17.91 o
   1 -14   5       21.30        8.77     17.88 o
   2 -14   5       11.47       21.08     18.85 o
   3 -14   5       11.32       -1.73     25.62 o
   4 -14   5        2.44       18.71     30.23 o
   5 -14   5       29.69       -0.84     24.76 o
  -6 -13   5       17.81       -2.02     18.43 o
  -5 -13   5       23.55        1.68     14.17 o
  -4 -13   5       47.94       48.77     18.47 o
  -3 -13   5       52.70       41.69     17.85 o
  -2 -13   5       32.48       29.71     40.60 o
  -1 -13   5        0.55      -11.51     13.53 o
   0 -13   5      161.40      148.46     25.74 o
   1 -13   5        6.08       -5.42     14.50 o
   2 -13   5       26.48        9.51     12.96 o
   3 -13   5       70.72      -13.53     23.61 o
   4 -13   5      110.41       35.66     77.45 o
   5 -13   5       39.21        8.14     23.79 o
   6 -13   5       47.19      -16.33     29.51 o
   7 -13   5        2.46      -19.01     22.94 o
  -7 -12   5       25.04       42.79     13.92 o
  -6 -12   5        4.14        0.34     10.95 o
  -5 -12   5       30.69       28.67     11.95 o
  -4 -12   5       21.87       12.01     11.69 o
  -3 -12   5       18.94       26.50     12.62 o
  -2 -12   5        0.19        4.09     10.09 o
  -1 -12   5       26.81       39.33     14.29 o
   0 -12   5        0.94       20.03     14.56 o
   1 -12   5       81.70       82.12     20.60 o
   2 -12   5        0.01       -3.20     11.26 o
   3 -12   5       35.27       21.97     13.05 o
   4 -12   5        5.40        5.56     20.53 o
   5 -12   5       69.52       19.11     41.46 o
   6 -12   5        0.45       -2.57     17.58 o
   7 -12   5       80.52       31.75     37.37 o
   8 -12   5       11.19        2.28     20.79 o
  -8 -11   5       47.80       47.08     13.04 o
  -7 -11   5       10.40       11.55     10.19 o
  -6 -11   5       62.36       48.83     13.03 o
  -5 -11   5        9.58        9.37     12.92 o
  -4 -11   5       13.10       13.36      9.68 o
  -3 -11   5        5.66        9.17      9.92 o
  -2 -11   5      129.42      118.95     16.72 o
  -1 -11   5       25.44       15.72     10.23 o
   0 -11   5       24.28       19.87     10.97 o
   1 -11   5       34.01       26.36     11.47 o
   2 -11   5      107.63      130.21     18.09 o
   3 -11   5        2.44        3.19      8.27 o
   4 -11   5        8.35       -3.51     18.78 o
   5 -11   5        0.33        9.90     16.01 o
   6 -11   5       66.37       59.57     20.18 o
   7 -11   5       80.74       30.81     19.34 o
   8 -11   5       58.86       31.30     20.54 o
   9 -11   5        0.22        9.44     24.10 o
  -9 -10   5        1.82        5.90     16.67 o
  -8 -10   5       55.83       39.93     10.58 o
  -7 -10   5      179.09      176.57     17.61 o
  -6 -10   5        8.54        3.32      9.02 o
  -5 -10   5        2.72        7.15      8.69 o
  -4 -10   5       20.41        2.78      8.44 o
  -3 -10   5       84.40       62.96     12.75 o
  -2 -10   5      111.81      106.58     15.26 o
  -1 -10   5      435.67      480.20     28.56 o
   0 -10   5        0.70        0.89      7.08 o
   1 -10   5      584.42      602.92     26.14 o
   2 -10   5       58.42       55.29     11.18 o
   3 -10   5       42.47       28.73      9.82 o
   4 -10   5       63.99       25.60     11.66 o
   5 -10   5       41.79       12.70     19.27 o
   6 -10   5        0.92       -7.12     14.84 o
   7 -10   5      165.54      139.05     31.23 o
   8 -10   5       28.13       10.80     20.16 o
   9 -10   5        4.12       -7.49     24.76 o
  10 -10   5        0.12       -3.45     23.32 o
 -10  -9   5       18.52       20.83     20.04 o
  -9  -9   5        0.00       -0.42     15.56 o
  -8  -9   5        1.00       13.23     15.69 o
  -7  -9   5       24.09       33.62      9.61 o
  -6  -9   5       74.69       68.39     13.95 o
  -5  -9   5      114.42       96.89     14.08 o
  -4  -9   5      284.98      268.80     20.11 o
  -3  -9   5      323.30      287.45     20.83 o
  -2  -9   5       67.53       61.57      9.78 o
  -1  -9   5      280.59      300.74     18.40 o
   0  -9   5      580.71      599.02     22.41 o
   1  -9   5      235.98      234.19     15.69 o
   2  -9   5      314.26      323.97     20.02 o
   3  -9   5       63.01       60.08      9.05 o
   4  -9   5      477.92      485.24     25.95 o
   5  -9   5       45.88       29.53     16.10 o
   6  -9   5      179.20      172.29     56.43 o
   7  -9   5        1.31        1.00     18.62 o
   8  -9   5       13.18       11.98     18.88 o
   9  -9   5       24.70        8.64     23.32 o
  10  -9   5       65.82       31.38     23.90 o
 -10  -8   5        6.11        0.54     15.70 o
  -9  -8   5       77.29       80.00     20.75 o
  -8  -8   5        0.00       -4.11     11.56 o
  -7  -8   5       83.99       73.54     18.16 o
  -6  -8   5      140.60      135.84     14.47 o
  -5  -8   5      141.14      131.30     18.94 o
  -4  -8   5       46.31       45.50      7.78 o
  -3  -8   5      540.32      546.12     23.26 o
  -2  -8   5       55.07       62.19      9.11 o
  -1  -8   5      905.83      898.25     25.41 o
   0  -8   5       17.27       18.35      4.61 o
   1  -8   5     1043.92     1086.31     23.19 o
   2  -8   5      101.36       97.81      8.45 o
   3  -8   5      667.87      738.81     17.67 o
   4  -8   5        0.00        1.58      4.42 o
   5  -8   5      335.45      372.20     18.42 o
   6  -8   5       20.79       14.91      8.47 o
   7  -8   5       27.32       56.04     10.88 o
   8  -8   5        0.26       -5.04     11.03 o
   9  -8   5       69.42       70.99     19.43 o
  10  -8   5        0.30       12.09     24.18 o
  11  -8   5        5.96       -5.47     23.03 o
 -10  -7   5       74.46       39.92     17.48 o
  -9  -7   5        7.57        8.00     13.34 o
  -8  -7   5      309.47      341.26     33.11 o
  -7  -7   5      209.26      197.82     25.29 o
  -6  -7   5       23.16       32.81      4.89 o
  -5  -7   5        4.59       -1.87      3.57 o
  -4  -7   5      330.45      333.57     10.41 o
  -3  -7   5        0.57        3.31      2.90 o
  -2  -7   5     1810.33     1847.93     35.15 o
  -1  -7   5        0.16       -0.65      4.68 o
   0  -7   5     1174.64     1269.00     26.59 o
   1  -7   5      152.15      162.31      7.57 o
   2  -7   5     1457.20     1495.29     20.75 o
   3  -7   5        7.67        8.40      3.53 o
   4  -7   5      262.22      298.70      9.90 o
   5  -7   5        0.39        0.86      5.24 o
   6  -7   5       21.02       22.96      8.17 o
   7  -7   5      133.89      137.38     14.81 o
   8  -7   5      224.64      238.82     32.00 o
   9  -7   5        1.17       -0.64     13.04 o
  10  -7   5       10.02       36.57     24.76 o
  11  -7   5       13.30      -11.23     21.31 o
 -10  -6   5        2.94        5.71     15.26 o
  -9  -6   5       46.51       46.04     16.11 o
  -8  -6   5       19.43       32.17     11.36 o
  -7  -6   5       33.27       29.91     13.42 o
  -6  -6   5      157.54      156.20      9.39 o
  -5  -6   5      230.21      229.70      8.08 o
  -4  -6   5       43.15       53.67      4.69 o
  -3  -6   5     1192.18     1111.66     17.82 o
  -2  -6   5        0.27       -1.07      2.78 o
  -1  -6   5      658.56      629.73     16.91 o
   0  -6   5        8.49        7.69      4.09 o
   1  -6   5      731.80      715.06     12.13 o
   2  -6   5       36.01       32.39      4.07 o
   3  -6   5      732.90      736.10     13.05 o
   4  -6   5       88.03      116.45      6.24 o
   5  -6   5       82.71       73.27      7.71 o
   6  -6   5       21.41        7.36      7.17 o
   7  -6   5      281.28      311.75     28.20 o
   8  -6   5        0.29        7.15      8.22 o
   9  -6   5      241.74      209.60     37.14 o
  10  -6   5       28.20       28.79     21.88 o
  11  -6   5       89.97       73.13     29.66 o
  -9  -5   5       10.31       12.22     10.44 o
  -8  -5   5      274.93      317.79     21.06 o
  -7  -5   5       36.88       45.81      9.95 o
  -6  -5   5      132.37      139.47     13.26 o
  -5  -5   5       28.79       22.40      4.05 o
  -4  -5   5      177.11      161.72      6.75 o
  -3  -5   5      753.13      683.99     10.96 o
  -2  -5   5      740.43      730.79     11.38 o
  -1  -5   5       11.01        5.95      2.62 o
   0  -5   5      646.15      702.26     11.43 o
   1  -5   5       40.44       41.99      3.52 o
   2  -5   5     1377.71     1390.61     18.77 o
   3  -5   5       49.32       46.98      5.54 o
   4  -5   5     1159.63     1159.63     16.90 o
   5  -5   5        7.92        5.83      3.10 o
   6  -5   5      136.51      127.81     12.56 o
   7  -5   5        6.87       14.04      8.37 o
   8  -5   5      142.95      136.61     21.48 o
   9  -5   5       11.76       37.72     21.02 o
  10  -5   5       15.14       19.00     21.88 o
  11  -5   5       13.99       10.65     20.15 o
  12  -5   5       49.70       60.75     29.94 o
  -9  -4   5      396.85      432.65     25.08 o
  -8  -4   5        4.58        5.92      8.81 o
  -7  -4   5      470.66      495.38     22.03 o
  -6  -4   5       37.13       34.41      8.11 o
  -5  -4   5      397.51      370.53      9.80 o
  -4  -4   5       85.86       92.90      6.48 o
  -3  -4   5      800.77      746.96     12.00 o
  -2  -4   5      422.31      414.65      8.54 o
  -1  -4   5      648.44      669.03     13.04 o
   0  -4   5       19.93       26.79      3.99 o
   1  -4   5      496.48      497.18     10.31 o
   2  -4   5      691.68      697.62     11.86 o
   3  -4   5     1355.32     1381.34     18.55 o
   4  -4   5       74.38       86.57      5.40 o
   5  -4   5      423.21      393.87     10.67 o
   6  -4   5        4.77        2.95      5.91 o
   7  -4   5      171.26      207.68     23.66 o
   8  -4   5       11.97        7.74     11.55 o
   9  -4   5        7.75       14.11     17.56 o
  10  -4   5        2.14       -8.06     16.12 o
  11  -4   5       86.74       85.80     28.50 o
  12  -4   5        0.34       -1.15     21.31 o
 -12  -3   5       39.35       13.82     12.09 o
 -11  -3   5        4.14       -7.20     10.08 o
 -10  -3   5      101.58      122.94     17.27 o
  -9  -3   5      280.60      291.55     17.71 o
  -8  -3   5      364.21      374.40     13.64 o
  -7  -3   5       37.03       38.37      5.54 o
  -6  -3   5     1173.92     1119.65     20.82 o
  -5  -3   5       83.42       80.71      5.90 o
  -4  -3   5      857.56      791.42     13.46 o
  -3  -3   5      168.36      172.29      7.32 o
  -2  -3   5     1423.68     1389.29     20.48 o
  -1  -3   5      377.53      405.61      9.22 o
   0  -3   5    11041.51    11643.53     85.27 o
   1  -3   5      484.50      528.43      9.70 o
   2  -3   5     1509.45     1562.69     17.85 o
   3  -3   5      200.58      210.12      7.33 o
   4  -3   5      223.09      210.11      8.12 o
   5  -3   5        2.61        2.06      2.95 o
   6  -3   5      506.96      557.55     17.63 o
   7  -3   5       77.64       67.18     14.72 o
   8  -3   5      634.38      627.92     35.90 o
   9  -3   5      464.93      452.60     46.07 o
  10  -3   5       38.33       38.58     19.87 o
  11  -3   5        6.48       -3.17     16.70 o
  12  -3   5      111.35      161.23     34.84 o
 -12  -2   5        2.81       14.68     14.68 o
 -11  -2   5       83.85       90.12     19.29 o
 -10  -2   5       30.23       28.79     13.53 o
  -9  -2   5       19.17       18.78      7.69 o
  -8  -2   5        0.80        1.12      5.90 o
  -7  -2   5      422.72      404.48     11.22 o
  -6  -2   5      390.67      388.29     13.25 o
  -5  -2   5     1395.52     1351.58     21.46 o
  -4  -2   5       62.51       62.51      5.22 o
  -3  -2   5     5951.25     5955.50     86.81 o
  -2  -2   5      431.25      424.24     12.12 o
  -1  -2   5     2088.92     2008.63     22.21 o
   0  -2   5       76.95       76.12      4.77 o
   1  -2   5     1613.26     1573.99     20.23 o
   2  -2   5      657.19      660.61     11.44 o
   3  -2   5     5137.07     5312.22     43.94 o
   4  -2   5      434.34      452.74     11.37 o
   5  -2   5     1547.60     1560.65     20.50 o
   6  -2   5      586.15      532.36     18.30 o
   7  -2   5     1288.45     1154.86     39.13 o
   8  -2   5      191.18      153.87     22.31 o
   9  -2   5        6.04      -13.24     13.24 o
  10  -2   5       33.11       27.06     18.14 o
  11  -2   5      186.89      212.77     34.55 o
  12  -2   5        0.04        1.15     18.14 o
 -12  -1   5       26.78       14.11     14.68 o
 -11  -1   5        2.49        4.89     13.82 o
 -10  -1   5      443.99      406.25     32.25 o
  -9  -1   5        0.01       -0.42      6.70 o
  -8  -1   5      572.03      606.14     29.26 o
  -7  -1   5       45.03       61.44      7.48 o
  -6  -1   5      854.67      799.21     20.09 o
  -5  -1   5       25.37       29.66      5.76 o
  -4  -1   5     1612.41     1472.44     39.54 o
  -3  -1   5     5014.10     5189.46     58.63 o
  -2  -1   5       61.72       45.58      5.82 o
  -1  -1   5        0.22        3.89      3.19 o
   0  -1   5       10.37        7.66      3.38 o
   1  -1   5      226.36      259.48      8.84 o
   2  -1   5      190.66      166.39      7.12 o
   3  -1   5     4167.16     4489.78     43.55 o
   4  -1   5      409.28      370.59     10.06 o
   5  -1   5        9.79        9.09      3.65 o
   6  -1   5      404.48      414.61     13.53 o
   7  -1   5      477.34      471.53     27.17 o
   8  -1   5      435.36      444.71     39.01 o
   9  -1   5       70.45       76.30     20.15 o
  10  -1   5      182.62      159.50     28.50 o
  11  -1   5        1.51       11.52     17.27 o
  12  -1   5       54.55       55.28     23.90 o
 -12   0   5        1.59       10.94     15.55 o
 -11   0   5        2.76        8.35     14.68 o
 -10   0   5        5.05       10.94     14.11 o
  -9   0   5     1166.16     1198.16     71.98 o
  -8   0   5        6.51        0.93      7.32 o
  -7   0   5     1165.70     1180.76     32.71 o
  -6   0   5       27.27       12.42      5.73 o
  -5   0   5      843.05      852.28     34.99 o
  -4   0   5       77.48       87.98      9.82 o
  -3   0   5      201.65      171.92      8.64 o
  -2   0   5     1384.54     1432.00     23.77 o
  -1   0   5       41.49       30.84      4.56 o
   0   0   5        2.75       10.10      3.87 o
   1   0   5        3.33        2.93      3.21 o
   2   0   5     2856.20     2989.17     32.09 o
   3   0   5      782.94      722.63     14.05 o
   4   0   5       64.71       63.18      6.75 o
   5   0   5      458.46      440.48     14.07 o
   6   0   5      158.19      132.22     10.00 o
   7   0   5        1.38        0.65      8.77 o
   8   0   5      139.32      131.81     18.73 o
   9   0   5      796.04      803.86     48.66 o
  10   0   5       57.61       71.69     21.59 o
  11   0   5        2.69       -7.49     15.26 o
  12   0   5       14.80       18.14     18.43 o
 -12   1   5        5.98       13.24     16.99 o
 -11   1   5        0.07        0.58     14.11 o
 -10   1   5      583.03      575.54     41.75 o
  -9   1   5        8.78       17.95     11.45 o
  -8   1   5        4.42        1.88      7.50 o
  -7   1   5      415.86      419.00     20.48 o
  -6   1   5      848.68      833.15     28.28 o
  -5   1   5       57.29       57.03      8.24 o
  -4   1   5     3451.75     3505.63     49.04 o
  -3   1   5     2957.57     3225.79     42.95 o
  -2   1   5       32.39       69.57      6.39 o
  -1   1   5      308.47      323.05     11.95 o
   0   1   5     1310.03     1421.20     21.21 o
   1   1   5      152.17      162.57      8.28 o
   2   1   5       66.13       48.46      6.06 o
   3   1   5      885.63      974.17     17.11 o
   4   1   5     4035.91     4059.26     54.79 o
   5   1   5        2.17        4.56      4.73 o
   6   1   5     1418.75     1310.49     31.72 o
   7   1   5       17.19       21.01      8.20 o
   8   1   5       54.37       79.50     15.38 o
   9   1   5      130.62      144.53     25.05 o
  10   1   5      123.64      137.91     25.62 o
  11   1   5        1.71      -12.67     13.82 o
  12   1   5        4.37        4.89     17.85 o
 -12   2   5       10.93       18.71     19.58 o
 -11   2   5      241.34      224.86     34.26 o
 -10   2   5       75.85       70.83     21.59 o
  -9   2   5      734.55      698.77     46.07 o
  -8   2   5      535.13      560.49     25.00 o
  -7   2   5        1.63       -2.67      6.85 o
  -6   2   5       24.97       17.03      7.71 o
  -5   2   5     2033.32     2020.65     32.25 o
  -4   2   5       11.06       18.83      5.71 o
  -3   2   5      124.93      112.57      8.72 o
  -2   2   5       96.57      103.96      7.98 o
  -1   2   5      622.00      552.34     17.62 o
   0   2   5       39.39       31.89      6.44 o
   1   2   5      452.22      399.38     16.45 o
   2   2   5      703.72      727.84     16.78 o
   3   2   5      287.22      267.01     14.39 o
   4   2   5        2.80        1.87      4.02 o
   5   2   5     1008.49      995.92     23.70 o
   6   2   5      120.18      122.76     12.32 o
   7   2   5      180.13      158.43     15.04 o
   8   2   5        1.83       13.55     17.85 o
   9   2   5      604.90      667.38     43.19 o
  10   2   5      154.48      116.32     23.90 o
  11   2   5       26.51       19.29     16.41 o
 -12   3   5        5.63      -15.55     15.55 o
 -11   3   5       50.47       36.57     21.02 o
 -10   3   5       75.98       93.28     25.05 o
  -9   3   5       13.50       17.27     15.26 o
  -8   3   5      923.71      914.46     43.38 o
  -7   3   5      630.54      601.90     33.08 o
  -6   3   5     1566.35     1473.53     38.44 o
  -5   3   5        1.22       14.04      6.55 o
  -4   3   5      359.34      352.52     14.07 o
  -3   3   5       62.35       83.85      8.47 o
  -2   3   5     2492.45     2461.72     36.38 o
  -1   3   5     1615.00     1820.26     28.44 o
   0   3   5       51.45       38.19      6.44 o
   1   3   5     1002.11     1154.63     21.80 o
   2   3   5     2304.80     2307.07     33.34 o
   3   3   5        5.22        4.27      5.58 o
   4   3   5      277.44      260.86     16.73 o
   5   3   5       94.19      113.96     12.05 o
   6   3   5      385.98      387.22     22.39 o
   7   3   5       60.57       74.22     11.71 o
   8   3   5       70.80       85.80     19.29 o
   9   3   5       24.54       40.31     16.70 o
  10   3   5       99.72      124.09     24.18 o
  11   3   5       23.22       37.14     18.43 o
 -12   4   5       13.62       13.82     20.44 o
 -11   4   5       61.51       47.22     22.46 o
 -10   4   5        4.94      -14.40     14.40 o
  -9   4   5       35.45       62.19     21.59 o
  -8   4   5       76.63       72.37     17.85 o
  -7   4   5      705.90      710.57     23.71 o
  -6   4   5      146.60      201.19     14.81 o
  -5   4   5      935.15      851.14     24.99 o
  -4   4   5       42.12       53.41      8.57 o
  -3   4   5      501.22      484.35     16.93 o
  -2   4   5     1002.61     1176.27     24.99 o
  -1   4   5      671.33      640.61     17.43 o
   0   4   5       56.63       53.70      6.88 o
   1   4   5     1106.52     1109.45     25.53 o
   2   4   5      377.82      411.32     14.79 o
   3   4   5      478.41      441.38     19.95 o
   4   4   5      304.75      332.04     19.51 o
   5   4   5     1034.65      953.03     31.37 o
   6   4   5        0.20       15.53     10.79 o
   7   4   5      358.34      389.16     29.63 o
   8   4   5       14.96       17.85     14.11 o
   9   4   5        9.88        2.59     13.53 o
  10   4   5        1.55       16.41     15.84 o
  11   4   5       19.59       33.97     19.00 o
 -11   5   5        3.19        1.73     19.29 o
 -10   5   5       79.16       81.48     26.78 o
  -9   5   5      180.21      176.78     32.82 o
  -8   5   5       13.81       18.14     17.85 o
  -7   5   5       48.27       46.91     10.23 o
  -6   5   5      182.34      202.53     15.65 o
  -5   5   5       71.76       81.52     11.58 o
  -4   5   5      101.15      134.92     12.71 o
  -3   5   5       11.02       13.34      6.16 o
  -2   5   5      190.10      200.88     13.26 o
  -1   5   5       11.92       13.44      5.87 o
   0   5   5      356.43      382.48     18.34 o
   1   5   5       51.08       44.09      8.21 o
   2   5   5       33.43       30.88      9.23 o
   3   5   5       23.26       26.90      9.85 o
   4   5   5      131.14      154.89     15.12 o
   5   5   5        4.93        7.75      8.90 o
   6   5   5      258.13      284.77     21.64 o
   7   5   5       10.63       23.73     20.15 o
   8   5   5       70.91       54.70     14.80 o
   9   5   5       26.06       18.14     14.40 o
  10   5   5      118.86       97.89     23.03 o
 -11   6   5       22.43       12.09     22.75 o
 -10   6   5        0.02        0.58     19.00 o
  -9   6   5       40.85       46.64     23.03 o
  -8   6   5       70.70       70.89     16.59 o
  -7   6   5      181.33      168.95     16.80 o
  -6   6   5      194.17      203.50     19.30 o
  -5   6   5      259.46      300.94     20.72 o
  -4   6   5       26.41       28.85      9.06 o
  -3   6   5      152.18      182.76     13.84 o
  -2   6   5       63.94       63.87      8.72 o
  -1   6   5      162.08      169.69     14.51 o
   0   6   5        1.82        1.37      6.47 o
   1   6   5       33.96       45.75      8.64 o
   2   6   5      172.81      153.34     16.17 o
   3   6   5       80.85       78.03     14.07 o
   4   6   5       15.93       29.24     10.87 o
   5   6   5       81.68      129.61     16.80 o
   6   6   5        7.97       16.80      9.75 o
   7   6   5       31.09       25.78     12.79 o
   8   6   5        8.64        4.80     11.29 o
   9   6   5       23.14       12.38     15.26 o
  10   6   5        3.92       11.80     15.84 o
 -10   7   5       63.99       39.44     26.49 o
  -9   7   5       27.19       10.08     20.15 o
  -8   7   5      203.04      190.79     32.53 o
  -7   7   5       14.66       11.06     13.56 o
  -6   7   5      179.81      197.60     20.45 o
  -5   7   5       11.50       14.53      9.00 o
  -4   7   5      185.37      199.29     21.71 o
  -3   7   5       28.02       11.95      8.53 o
  -2   7   5      142.87      174.31     16.38 o
  -1   7   5       16.04       17.32      8.27 o
   0   7   5      268.73      285.80     18.59 o
   1   7   5        2.00       -6.79      6.79 o
   2   7   5      193.30      283.16     24.08 o
   3   7   5       31.43       15.38     12.32 o
   4   7   5      186.74      194.06     21.42 o
   5   7   5        6.67       -2.19      9.85 o
   6   7   5       37.54       49.65     14.71 o
   7   7   5        3.18        1.30     11.81 o
   8   7   5       52.21       50.45     15.61 o
   9   7   5       24.43       11.52     17.85 o
  -9   8   5       21.13       40.02     23.61 o
  -8   8   5        9.96        3.17     29.94 o
  -7   8   5       49.15       56.41     24.54 o
  -6   8   5       12.72        0.21     13.52 o
  -5   8   5       23.01       24.66     12.30 o
  -4   8   5        8.88       10.21     11.00 o
  -3   8   5      283.83      305.35     26.76 o
  -2   8   5        3.43        0.30      7.74 o
  -1   8   5      268.93      286.46     20.90 o
   0   8   5        2.02        1.45      8.51 o
   1   8   5      333.86      360.49     21.13 o
   2   8   5       11.04      -13.13     22.90 o
   3   8   5      227.68      223.74     23.72 o
   4   8   5        3.95      -25.04     33.52 o
   5   8   5       19.83        9.79     12.65 o
   6   8   5        1.94        3.58     12.46 o
   7   8   5       42.08       73.87     18.40 o
   8   8   5        0.20       -4.92     13.31 o
  -9   9   5       14.83        7.20     29.08 o
  -8   9   5        4.03      -12.67     33.40 o
  -7   9   5        0.99        2.68     21.29 o
  -6   9   5       25.69       24.96     16.84 o
  -5   9   5       22.09       14.96     15.22 o
  -4   9   5      167.80      104.66     32.74 o
  -3   9   5        0.68       -1.45     10.22 o
  -2   9   5      161.57      168.78     18.16 o
  -1   9   5       40.56       17.36     10.39 o
   0   9   5       93.73      107.26     16.04 o
   1   9   5       34.27       37.96     14.14 o
   2   9   5      128.29      116.15     46.05 o
   3   9   5        1.84      -24.61     37.22 o
   4   9   5       49.95       51.58     21.88 o
   5   9   5       26.31       11.02     14.45 o
   6   9   5       17.42       30.36     15.82 o
   7   9   5        1.05       -2.86     13.84 o
  -8  10   5        1.36        0.16     23.64 o
  -7  10   5       48.34        8.44     26.01 o
  -6  10   5        2.54       14.70     24.84 o
  -5  10   5       29.81       10.04     15.68 o
  -4  10   5        6.26        9.45     15.33 o
  -3  10   5       52.64       23.82     19.36 o
  -2  10   5        3.18       -5.59     12.56 o
  -1  10   5       93.69      101.73     23.30 o
   0  10   5        3.98        0.38     10.44 o
   1  10   5       10.04       18.77     16.55 o
   2  10   5        9.68        4.94     14.06 o
   3  10   5       11.67       17.70     15.77 o
   4  10   5        3.81        1.08     14.45 o
   5  10   5        8.23       13.70     16.07 o
   6  10   5        0.94        4.71     15.69 o
  -6  11   5       29.20       52.45     30.41 o
  -5  11   5        1.11       -1.25     17.03 o
  -4  11   5        2.17        8.44     16.79 o
  -3  11   5        0.12        5.73     15.71 o
  -2  11   5       81.04      138.90     26.20 o
  -1  11   5        7.16       -1.71     12.78 o
   0  11   5       17.14       40.54     19.33 o
   1  11   5        3.61        8.51     17.99 o
   2  11   5       38.37       15.01     34.41 o
   3  11   5        7.24        1.69     16.18 o
   4  11   5        0.80        8.74     17.22 o
   5  11   5        0.03      -20.15     20.15 o
  -4  12   5        0.08       -8.76     17.78 o
  -3  12   5        4.14       19.66     20.19 o
  -2  12   5        1.46        7.06     18.50 o
  -1  12   5       11.80       -2.79     12.08 o
   0  12   5        0.63        6.55     18.68 o
   1  12   5       23.31       11.14     21.74 o
   2  12   5        4.35        6.33     24.47 o
   0 -15   6        0.48       -2.59     27.06 o
   1 -15   6        2.53        2.59     28.50 o
  -4 -14   6       34.43       27.93     24.18 o
  -3 -14   6        5.38       19.92     17.88 o
  -2 -14   6       14.27        0.10     15.98 o
  -1 -14   6        4.95       21.41     17.59 o
   0 -14   6       53.49       55.80     21.71 o
   1 -14   6        1.61        6.83     17.30 o
   2 -14   6       20.33       24.34     19.14 o
   3 -14   6        7.54      -14.40     23.90 o
   4 -14   6       44.18       -0.29     28.50 o
   5 -14   6        1.50      -13.53     23.79 o
  -6 -13   6        3.38       18.14     19.00 o
  -5 -13   6       29.88       41.26     14.25 o
  -4 -13   6        4.94        1.48     12.06 o
  -3 -13   6       37.53       36.98     13.88 o
  -2 -13   6        0.17      -10.04     10.04 o
  -1 -13   6       16.53       21.15     12.26 o
   0 -13   6        0.04      -12.51     12.51 o
   1 -13   6       10.66       -9.24     14.21 o
   2 -13   6        0.00       11.14     12.72 o
   3 -13   6       83.73      -15.26     23.03 o
   4 -13   6        0.40      -19.39     19.39 o
   5 -13   6       27.16       -7.90     22.40 o
   6 -13   6        0.14       -6.64     23.52 o
   7 -13   6        1.50      -15.84     34.55 o
  -7 -12   6        2.66        4.66     11.00 o
  -6 -12   6       41.85       38.47     13.91 o
  -5 -12   6       14.27       11.55     10.93 o
  -4 -12   6      212.74      179.16     20.95 o
  -3 -12   6      112.01      103.62     17.34 o
  -2 -12   6        0.99       -9.74      9.74 o
  -1 -12   6        0.97       -9.28      9.28 o
   0 -12   6      139.48      156.36     19.79 o
   1 -12   6        1.07       -2.45     10.62 o
   2 -12   6        5.20       11.45     11.95 o
   3 -12   6       42.45       20.56     12.32 o
   4 -12   6      126.85       50.88     74.43 o
   5 -12   6        6.01        2.45     21.39 o
   6 -12   6       68.18       15.83     35.41 o
   7 -12   6        7.43       -1.13     19.57 o
   8 -12   6       15.46       12.61     21.63 o
  -8 -11   6        2.84        4.95     10.64 o
  -7 -11   6       63.37       69.09     13.79 o
  -6 -11   6        1.72       -1.10      9.32 o
  -5 -11   6       19.07       15.87     11.53 o
  -4 -11   6       16.73        7.38     10.22 o
  -3 -11   6       59.29       66.57     13.68 o
  -2 -11   6       30.15       22.18     11.09 o
  -1 -11   6       76.72       80.32     14.49 o
   0 -11   6        1.60        3.18     14.32 o
   1 -11   6       69.89       40.98     16.43 o
   2 -11   6       33.94       13.89      9.66 o
   3 -11   6      101.05       99.78     19.35 o
   4 -11   6        2.80        4.23     19.57 o
   5 -11   6       27.10       11.47     27.64 o
   6 -11   6        2.83       -8.43     16.15 o
   7 -11   6      123.10       73.63     41.35 o
   8 -11   6        4.12       -6.45     17.94 o
   9 -11   6       54.86        6.76     22.75 o
  -9 -10   6        3.77      -10.87     16.40 o
  -8 -10   6       78.53       71.05     13.18 o
  -7 -10   6       51.47       51.25     14.11 o
  -6 -10   6       53.00       65.28     15.39 o
  -5 -10   6        0.66       -0.03      8.29 o
  -4 -10   6       26.23       20.51      9.75 o
  -3 -10   6        7.79       -7.49      7.49 o
  -2 -10   6      109.49       97.26     16.23 o
  -1 -10   6       21.87       27.50     10.95 o
   0 -10   6       85.77       84.19     11.97 o
   1 -10   6       56.17       48.26     14.00 o
   2 -10   6      367.93      327.72     19.43 o
   3 -10   6       17.11       10.66      7.75 o
   4 -10   6      108.67       48.91     55.86 o
   5 -10   6        0.28      -17.41     17.41 o
   6 -10   6       57.38       51.62     20.00 o
   7 -10   6       58.45       21.61     18.99 o
   8 -10   6      128.18      144.60     30.91 o
   9 -10   6       13.62       15.84     27.06 o
  10 -10   6       23.34        8.93     25.05 o
 -10  -9   6        3.57      -11.56     17.05 o
  -9  -9   6        2.59        5.67     16.52 o
  -8  -9   6        3.20       -4.07      8.42 o
  -7  -9   6      141.95      142.80     14.73 o
  -6  -9   6        9.48       12.49      8.64 o
  -5  -9   6      131.30      112.27     14.18 o
  -4  -9   6       43.69       37.51     10.47 o
  -3  -9   6      261.77      276.01     20.75 o
  -2  -9   6       46.46       37.58      8.60 o
  -1  -9   6      554.26      553.61     22.46 o
   0  -9   6       10.33       11.08      6.32 o
   1  -9   6      437.23      472.69     20.87 o
   2  -9   6        3.14       -1.00      5.96 o
   3  -9   6      149.53      182.36     14.24 o
   4  -9   6       12.92        6.44      6.73 o
   5  -9   6      398.51      457.25     58.45 o
   6  -9   6       21.83       34.54     17.13 o
   7  -9   6       61.20       33.82     23.18 o
   8  -9   6        4.29        1.23     15.41 o
   9  -9   6       16.48       15.55     23.32 o
  10  -9   6       10.65       -4.32     20.15 o
 -10  -8   6       41.16       50.95     25.19 o
  -9  -8   6       27.70       20.68     16.32 o
  -8  -8   6       33.49       31.23     16.15 o
  -7  -8   6        1.05       -6.47      6.47 o
  -6  -8   6      201.83      198.88     21.33 o
  -5  -8   6       34.07       22.30      9.73 o
  -4  -8   6      298.17      303.57     20.86 o
  -3  -8   6       15.77       15.50      6.39 o
  -2  -8   6      696.36      668.09     22.16 o
  -1  -8   6       46.10       68.87      9.57 o
   0  -8   6     1115.88     1202.86     27.77 o
   1  -8   6       11.86       18.24      6.53 o
   2  -8   6      635.33      739.46     24.88 o
   3  -8   6        4.17        5.23      5.04 o
   4  -8   6      241.97      251.56     12.68 o
   5  -8   6       15.61       15.64      8.91 o
   6  -8   6      106.02      134.99     16.31 o
   7  -8   6        0.22       11.45      9.20 o
   8  -8   6       72.47       51.56     19.24 o
   9  -8   6       76.38       60.59     28.07 o
  10  -8   6       76.85       69.68     30.81 o
  11  -8   6        0.48       -8.64     24.18 o
 -10  -7   6        0.02        9.93     14.87 o
  -9  -7   6       29.15       50.40     17.79 o
  -8  -7   6        1.41        1.52     11.27 o
  -7  -7   6       97.16       95.36     18.61 o
  -6  -7   6       16.95       11.75      7.04 o
  -5  -7   6      113.60      112.27     10.49 o
  -4  -7   6        1.02        2.25      4.45 o
  -3  -7   6      914.81      901.58     16.21 o
  -2  -7   6       14.07       13.05      6.56 o
  -1  -7   6      885.77      885.05     24.98 o
   0  -7   6       12.43        6.39      5.91 o
   1  -7   6      907.62      917.57     17.17 o
   2  -7   6       27.78       15.77      4.53 o
   3  -7   6      840.87      855.32     15.31 o
   4  -7   6       10.13        2.68      3.72 o
   5  -7   6      143.07      126.20     12.99 o
   6  -7   6       16.44        8.29      8.49 o
   7  -7   6      232.56      245.80     20.76 o
   8  -7   6       25.97       29.22     14.86 o
   9  -7   6      245.52      254.80     27.18 o
  10  -7   6        0.81        3.45     21.88 o
  11  -7   6       23.45        4.61     24.47 o
 -10  -6   6       27.97       13.03     18.14 o
  -9  -6   6        4.53      -10.94     10.94 o
  -8  -6   6      206.29      230.61     43.36 o
  -7  -6   6       24.63       20.67      5.25 o
  -6  -6   6       16.84       15.22      4.73 o
  -5  -6   6        2.49        1.54      3.14 o
  -4  -6   6      167.59      166.12      7.39 o
  -3  -6   6       49.76       60.11      4.52 o
  -2  -6   6      889.59      939.98     18.03 o
  -1  -6   6      209.16      212.08     15.42 o
   0  -6   6       27.21       19.65      5.28 o
   1  -6   6      163.54      173.75      6.64 o
   2  -6   6     1403.64     1510.58     21.75 o
   3  -6   6        4.59        0.92      3.23 o
   4  -6   6      647.50      668.58     13.15 o
   5  -6   6        3.50        5.16      5.54 o
   6  -6   6       12.21        5.17      7.82 o
   7  -6   6        5.90        4.02      9.62 o
   8  -6   6      266.22      271.22     22.91 o
   9  -6   6       20.12       15.26     20.15 o
  10  -6   6       19.49       25.91     22.46 o
  11  -6   6        5.06        0.29     23.03 o
 -10  -5   6       24.11       36.45     16.07 o
  -9  -5   6      200.88      192.28     20.91 o
  -8  -5   6       14.56       14.23     10.04 o
  -7  -5   6      280.17      281.95     13.53 o
  -6  -5   6        0.22        3.72      3.98 o
  -5  -5   6        3.83        4.65      3.59 o
  -4  -5   6       52.95       57.30      5.08 o
  -3  -5   6      523.43      515.29     11.46 o
  -2  -5   6      170.21      176.30      6.77 o
  -1  -5   6     1010.73     1101.40     17.33 o
   0  -5   6        1.51       -0.09      2.88 o
   1  -5   6     1168.59     1275.61     17.32 o
   2  -5   6      279.70      301.57      8.89 o
   3  -5   6      816.74      807.67     14.25 o
   4  -5   6       36.62       38.12      4.87 o
   5  -5   6       36.18       29.44      6.42 o
   6  -5   6        9.07        0.15      6.63 o
   7  -5   6       12.43       15.90      9.44 o
   8  -5   6        9.02       24.83     12.17 o
   9  -5   6       91.51      106.82     28.79 o
  10  -5   6        4.05       -1.15     18.71 o
  11  -5   6      113.10      153.17     35.70 o
  12  -5   6       15.66       17.85     24.18 o
 -10  -4   6       12.62       10.36     10.94 o
  -9  -4   6       44.42       41.87     10.55 o
  -8  -4   6       81.86       75.70      9.79 o
  -7  -4   6       17.08       15.13      5.60 o
  -6  -4   6      383.90      377.38     15.56 o
  -5  -4   6       18.93       17.99      4.73 o
  -4  -4   6     1816.90     1746.72     23.15 o
  -3  -4   6      211.50      188.47      7.56 o
  -2  -4   6     1665.12     1680.07     21.28 o
  -1  -4   6      124.81      150.38      6.40 o
   0  -4   6     8819.67     9861.84    104.12 o
   1  -4   6      145.15      178.29      7.19 o
   2  -4   6      345.75      373.99      8.92 o
   3  -4   6        5.01        1.45      3.07 o
   4  -4   6     1752.62     1780.33     23.95 o
   5  -4   6        1.05        2.19      3.52 o
   6  -4   6      471.56      512.10     23.63 o
   7  -4   6      345.18      346.94     23.17 o
   8  -4   6       46.63       67.98     16.86 o
   9  -4   6       11.61        3.45     16.99 o
  10  -4   6       25.63       50.10     23.61 o
  11  -4   6       45.32        7.20     21.31 o
  12  -4   6       41.94       60.75     27.64 o
 -12  -3   6        5.69        3.74     13.82 o
 -11  -3   6       89.47       85.22     19.29 o
 -10  -3   6        0.93        2.02     10.36 o
  -9  -3   6        3.20        7.21      6.36 o
  -8  -3   6       86.79       78.65     10.09 o
  -7  -3   6      531.59      543.49     16.10 o
  -6  -3   6       88.36       93.23      8.46 o
  -5  -3   6      402.98      368.60     18.95 o
  -4  -3   6       10.25        5.20      3.77 o
  -3  -3   6     1443.59     1427.17     32.19 o
  -2  -3   6      145.23      157.39      7.66 o
  -1  -3   6     3798.70     3847.10     38.95 o
   0  -3   6       96.38      112.47      5.89 o
   1  -3   6     4965.20     5089.75     43.63 o
   2  -3   6       47.55       43.33      4.65 o
   3  -3   6     1856.85     1912.41     22.05 o
   4  -3   6        0.45       -0.44      3.07 o
   5  -3   6      332.39      303.70     10.57 o
   6  -3   6     1820.27     1728.23     40.07 o
   7  -3   6     1047.07     1144.72     47.22 o
   8  -3   6       59.48       65.00     24.47 o
   9  -3   6       71.61      122.08     26.78 o
  10  -3   6       69.28       61.33     24.18 o
  11  -3   6       48.27       64.78     25.05 o
  12  -3   6        1.50       19.58     24.47 o
 -12  -2   6       58.45       52.69     18.43 o
 -11  -2   6        0.50        1.44     13.24 o
 -10  -2   6      163.25      141.65     21.88 o
  -9  -2   6      633.38      607.28     24.19 o
  -8  -2   6      836.84      884.45     28.88 o
  -7  -2   6      228.86      236.20     18.62 o
  -6  -2   6      610.76      648.84     18.47 o
  -5  -2   6       75.01       68.80      8.32 o
  -4  -2   6       19.91        9.74      3.76 o
  -3  -2   6      502.15      557.40     13.05 o
  -2  -2   6     3523.69     3739.32     46.46 o
  -1  -2   6     2296.93     2457.11     34.92 o
   0  -2   6     1694.36     1649.05     22.90 o
   1  -2   6     2964.73     3266.35     33.79 o
   2  -2   6     1864.19     1976.57     24.46 o
   3  -2   6       37.81       46.36      4.94 o
   4  -2   6       11.88        8.81      3.67 o
   5  -2   6       10.00       10.86      3.62 o
   6  -2   6      304.24      348.91     24.38 o
   7  -2   6      779.49      732.17     37.01 o
   8  -2   6       91.12       69.45     24.47 o
   9  -2   6       30.25       23.03     18.14 o
  10  -2   6      125.57      142.81     29.37 o
  11  -2   6       12.39       26.78     20.44 o
  12  -2   6      285.51      304.33     44.05 o
 -12  -1   6        0.18        6.91     14.97 o
 -11  -1   6      140.24      117.18     23.61 o
 -10  -1   6        0.06        2.88     12.38 o
  -9  -1   6        1.88        3.23      7.97 o
  -8  -1   6      125.36      120.41     13.81 o
  -7  -1   6     1410.96     1449.81     37.39 o
  -6  -1   6       86.65       76.26     11.26 o
  -5  -1   6     1907.89     1850.89     44.96 o
  -4  -1   6        1.23        2.62      4.49 o
  -3  -1   6     2015.69     1905.58     32.55 o
  -2  -1   6     3688.40     3995.13     49.12 o
  -1  -1   6      215.48      182.37      8.63 o
   0  -1   6        2.48        1.67      3.37 o
   1  -1   6     1205.37     1180.40     17.67 o
   2  -1   6     4826.32     5175.72     49.80 o
   3  -1   6      372.27      358.85     10.14 o
   4  -1   6      236.63      214.13      9.11 o
   5  -1   6      934.26      914.86     18.98 o
   6  -1   6      114.40      139.41     11.78 o
   7  -1   6      385.84      406.19     30.85 o
   8  -1   6      149.58      151.65     21.27 o
   9  -1   6       96.41       95.01     24.47 o
  10  -1   6        5.94        1.73     15.26 o
  11  -1   6      187.34      176.78     33.97 o
  12  -1   6        6.57       -4.03     19.29 o
 -12   0   6       67.28       33.11     19.00 o
 -11   0   6       44.26       41.75     18.43 o
 -10   0   6      169.49      217.09     29.94 o
  -9   0   6      121.56      105.59     17.99 o
  -8   0   6      246.76      245.08     19.29 o
  -7   0   6      441.50      407.24     26.78 o
  -6   0   6      269.09      294.23     18.99 o
  -5   0   6       79.50       84.91     10.72 o
  -4   0   6       29.97       17.76      6.28 o
  -3   0   6      871.45      912.63     18.81 o
  -2   0   6     1294.00     1358.46     25.00 o
  -1   0   6     2277.20     2284.94     28.92 o
   0   0   6       27.09       14.34      4.67 o
   1   0   6     1633.71     1713.66     29.09 o
   2   0   6     1567.56     1626.20     22.11 o
   3   0   6      615.44      599.21     15.27 o
   4   0   6      191.33      188.36     10.16 o
   5   0   6       59.23       66.74      7.98 o
   6   0   6      614.90      624.96     21.77 o
   7   0   6      261.78      228.04     23.64 o
   8   0   6      498.07      537.46     33.01 o
   9   0   6       80.02      100.19     23.32 o
  10   0   6       93.55      104.80     25.34 o
  11   0   6        7.81       -6.05     16.12 o
  12   0   6        0.63       -8.35     17.56 o
 -12   1   6        0.18        5.76     16.70 o
 -11   1   6       50.56       43.48     19.58 o
 -10   1   6      151.30      153.75     27.93 o
  -9   1   6     1089.56     1085.44     55.86 o
  -8   1   6       88.67       94.09     19.46 o
  -7   1   6       41.75       48.99     10.39 o
  -6   1   6       29.61       17.22     10.37 o
  -5   1   6     1037.90     1104.23     31.25 o
  -4   1   6       20.51       30.09      5.63 o
  -3   1   6        2.53        4.92      4.42 o
  -2   1   6      243.16      263.40     11.87 o
  -1   1   6     1221.88     1241.90     23.39 o
   0   1   6        5.08        7.18      4.59 o
   1   1   6      873.59      932.65     17.99 o
   2   1   6       93.30       92.89      7.05 o
   3   1   6       47.44       31.11      4.98 o
   4   1   6      853.15      896.57     21.08 o
   5   1   6      949.98      941.40     23.61 o
   6   1   6       28.92       24.55      8.07 o
   7   1   6       15.19       35.13     12.16 o
   8   1   6       91.50       73.71     20.73 o
   9   1   6      513.19      458.65     42.61 o
  10   1   6       35.67       11.52     15.84 o
  11   1   6       39.75       23.03     19.00 o
 -12   2   6        4.17        2.88     17.27 o
 -11   2   6        0.02       -1.44     16.12 o
 -10   2   6      588.39      652.99     48.37 o
  -9   2   6       53.06       50.10     19.58 o
  -8   2   6       85.28      108.07     14.28 o
  -7   2   6       21.06       19.39      8.73 o
  -6   2   6     1930.80     1829.97     44.76 o
  -5   2   6       37.78       44.30     10.98 o
  -4   2   6     3457.84     3527.72     51.08 o
  -3   2   6      413.03      428.08     15.12 o
  -2   2   6      692.12      697.03     17.30 o
  -1   2   6      230.90      248.18     11.88 o
   0   2   6      352.80      328.99     13.40 o
   1   2   6      510.07      505.88     15.02 o
   2   2   6      904.60      877.09     21.51 o
   3   2   6      367.51      394.71     14.06 o
   4   2   6     1579.59     1504.17     30.56 o
   5   2   6        9.57        7.53      7.26 o
   6   2   6      559.93      592.23     25.18 o
   7   2   6        1.85        2.92      8.33 o
   8   2   6        0.84       -7.20     12.67 o
   9   2   6       39.54       43.48     17.85 o
  10   2   6       36.53       40.60     19.00 o
  11   2   6       13.65        6.33     17.85 o
 -12   3   6        2.37       13.24     19.87 o
 -11   3   6       43.62       53.84     22.46 o
 -10   3   6       49.89       63.92     22.75 o
  -9   3   6      691.97      648.67     48.66 o
  -8   3   6       23.14       34.72     10.85 o
  -7   3   6      166.03      160.63     18.39 o
  -6   3   6       46.77       57.34      9.87 o
  -5   3   6      906.05      905.14     25.97 o
  -4   3   6       12.43       20.42      6.67 o
  -3   3   6      159.69      152.12     11.16 o
  -2   3   6       10.44       51.58     11.73 o
  -1   3   6      931.32      979.74     21.43 o
   0   3   6        0.54       10.82      5.57 o
   1   3   6     1585.12     1571.07     27.22 o
   2   3   6       87.30       96.76      8.96 o
   3   3   6      422.86      402.83     21.16 o
   4   3   6      356.13      403.93     21.86 o
   5   3   6      552.55      530.85     40.36 o
   6   3   6        0.40        1.28     11.43 o
   7   3   6      367.36      369.22     30.31 o
   8   3   6        1.00        0.86     12.67 o
   9   3   6      160.02      142.52     25.34 o
  10   3   6        9.44       14.40     16.12 o
  11   3   6       24.83       43.76     20.44 o
 -11   4   6       15.95       21.88     21.31 o
 -10   4   6       62.95       87.24     26.49 o
  -9   4   6        0.20       -6.33     14.68 o
  -8   4   6       66.01       56.43     21.59 o
  -7   4   6        0.16        6.24      7.66 o
  -6   4   6      291.20      322.17     23.73 o
  -5   4   6      108.14      110.14     11.13 o
  -4   4   6      382.96      407.11     20.90 o
  -3   4   6       21.67       25.71      6.60 o
  -2   4   6      516.90      523.65     24.02 o
  -1   4   6       60.82       37.72      6.71 o
   0   4   6        6.22        2.92      5.13 o
   1   4   6       86.15       77.91      9.78 o
   2   4   6      321.23      330.28     17.43 o
   3   4   6       10.73        4.97      6.98 o
   4   4   6      250.24      268.06     19.00 o
   5   4   6        8.99       11.14     15.90 o
   6   4   6      289.69      301.55     22.27 o
   7   4   6        2.32        3.82     26.78 o
   8   4   6      118.54      125.82     24.47 o
   9   4   6        3.62        7.20     14.68 o
  10   4   6      166.75      133.02     26.78 o
 -11   5   6       39.84       57.87     26.78 o
 -10   5   6        0.08       -3.17     17.56 o
  -9   5   6       90.10      133.02     30.23 o
  -8   5   6       29.84       25.34     18.71 o
  -7   5   6      342.76      383.74     28.80 o
  -6   5   6        5.38        5.82      7.94 o
  -5   5   6      491.01      493.90     26.21 o
  -4   5   6      205.21      221.20     18.33 o
  -3   5   6      157.80      174.51     13.24 o
  -2   5   6        8.97       11.68      6.16 o
  -1   5   6       58.44       50.90      8.21 o
   0   5   6        4.34       -3.83      6.06 o
   1   5   6       32.31       21.92      7.73 o
   2   5   6       11.93       15.19      7.32 o
   3   5   6       19.47        1.45     11.94 o
   4   5   6        0.06        7.57     14.00 o
   5   5   6      256.17      273.23     22.06 o
   6   5   6        0.00        4.03     15.41 o
   7   5   6       82.53       59.12     21.59 o
   8   5   6       28.98       40.31     19.00 o
   9   5   6        6.81        7.49     15.84 o
  10   5   6        0.01       -2.59     14.68 o
 -11   6   6        0.03       -8.35     18.43 o
 -10   6   6      188.90      162.67     37.14 o
  -9   6   6       46.49       -8.35     19.00 o
  -8   6   6      206.11      194.66     24.14 o
  -7   6   6       30.15       33.38     13.14 o
  -6   6   6      243.05      243.94     18.60 o
  -5   6   6       34.22       22.39      9.46 o
  -4   6   6       86.84      105.36     14.08 o
  -3   6   6        3.09        3.60      6.59 o
  -2   6   6        1.97        1.38      7.13 o
  -1   6   6        0.00        0.09      6.68 o
   0   6   6      349.09      414.70     21.71 o
   1   6   6       13.01        8.98     11.93 o
   2   6   6       20.93       18.33     10.92 o
   3   6   6        2.38        0.41     10.18 o
   4   6   6      197.77      203.06     26.11 o
   5   6   6       49.54       50.91     13.51 o
   6   6   6      166.14      165.42     21.77 o
   7   6   6        1.52      -11.08     11.08 o
   8   6   6        5.60        4.17     12.41 o
   9   6   6        0.90        4.03     15.84 o
 -10   7   6        1.52       -6.91     19.87 o
  -9   7   6       23.57       21.59     23.32 o
  -8   7   6        1.81       10.12     15.87 o
  -7   7   6       67.86      112.12     23.31 o
  -6   7   6       61.44       52.50     16.58 o
  -5   7   6       80.46       93.85     24.11 o
  -4   7   6       24.99        5.71     10.00 o
  -3   7   6      265.56      333.59     27.72 o
  -2   7   6        2.39        7.47      8.12 o
  -1   7   6      135.73      195.19     17.92 o
   0   7   6        4.37        2.11      8.16 o
   1   7   6      280.44      283.88     20.33 o
   2   7   6        4.15      -10.88     19.80 o
   3   7   6      310.20      332.02     27.05 o
   4   7   6        0.66      -10.65     10.65 o
   5   7   6       53.19       53.83     16.56 o
   6   7   6       13.53       -1.52     11.75 o
   7   7   6       80.57       85.42     18.81 o
   8   7   6        5.45       -1.93     12.63 o
   9   7   6       30.47       43.48     21.31 o
  -9   8   6       27.34       33.40     26.78 o
  -8   8   6       80.29       95.59     36.57 o
  -7   8   6        0.38        1.54     20.66 o
  -6   8   6       19.47       19.44     17.71 o
  -5   8   6        1.02        8.68     13.95 o
  -4   8   6      183.87      227.01     24.69 o
  -3   8   6        0.01       -1.64      9.65 o
  -2   8   6      196.03      211.27     19.56 o
  -1   8   6       28.65       16.33      9.20 o
   0   8   6       48.64       51.93     15.17 o
   1   8   6       62.18       47.90     15.09 o
   2   8   6      231.92      222.32     24.31 o
   3   8   6        4.25      -32.48     33.92 o
   4   8   6       70.05       81.63     18.53 o
   5   8   6        1.26      -12.96     12.96 o
   6   8   6        6.09        1.85     13.56 o
   7   8   6       27.74       17.45     15.63 o
   8   8   6       53.56       64.06     22.31 o
  -8   9   6        1.46       -2.88     39.44 o
  -7   9   6       10.69       25.15     24.70 o
  -6   9   6        0.26       -2.80     14.53 o
  -5   9   6       70.28       55.16     27.71 o
  -4   9   6        0.08        0.41     14.79 o
  -3   9   6      194.76      226.30     25.27 o
  -2   9   6        1.95        5.14     10.78 o
  -1   9   6       42.58       41.24     12.13 o
   0   9   6       15.75        6.62      9.77 o
   1   9   6       11.74       -2.64     12.59 o
   2   9   6       16.44      -11.17     25.30 o
   3   9   6       48.40       74.81     21.31 o
   4   9   6        6.89       -2.76     13.83 o
   5   9   6       42.88       36.06     16.72 o
   6   9   6        0.01       -1.34     19.87 o
   7   9   6        0.40        2.97     16.99 o
  -7  10   6       22.24       16.93     27.15 o
  -6  10   6       20.53       49.90     26.79 o
  -5  10   6       16.99       11.90     17.67 o
  -4  10   6       46.31       21.15     17.50 o
  -3  10   6        8.07      -12.32     14.26 o
  -2  10   6       21.61       10.08     14.34 o
  -1  10   6        1.03       -2.54     11.95 o
   0  10   6      115.38      128.77     18.57 o
   1  10   6        7.61       27.32     16.36 o
   2  10   6       23.19       28.42     17.29 o
   3  10   6        7.37       -8.66     14.15 o
   4  10   6       13.50       -3.95     15.05 o
   5  10   6        1.94       -6.26     16.12 o
  -5  11   6       10.41       16.93     19.53 o
  -4  11   6        0.03        8.26     17.10 o
  -3  11   6        4.19       12.06     16.63 o
  -2  11   6        1.14       -3.37     16.93 o
  -1  11   6       12.77        9.87     16.88 o
   0  11   6        0.00        6.10     16.36 o
   1  11   6        3.14        4.68     17.09 o
   2  11   6        2.07      -13.58     15.61 o
   3  11   6       27.41       34.56     19.13 o
   4  11   6        4.55        6.05     21.31 o
  -2  12   6       25.83       52.14     22.94 o
  -1  12   6       10.54      -11.78     16.12 o
   0  12   6        7.40       -0.29     28.79 o
  -4 -14   7        2.16        4.32     21.88 o
  -3 -14   7       19.99       13.85     13.57 o
  -2 -14   7        5.40       15.36     13.87 o
  -1 -14   7       18.92       19.75     14.05 o
   0 -14   7        0.46      -12.16     16.11 o
   1 -14   7       16.21       10.71     29.94 o
   2 -14   7        4.56       14.45     17.98 o
   3 -14   7        9.50      -14.68     23.32 o
   4 -14   7       11.93       -5.18     28.50 o
   5 -14   7       37.73       36.85     43.19 o
  -5 -13   7        0.08       -4.74     11.35 o
  -4 -13   7       41.37       30.87     20.00 o
  -3 -13   7        0.94       -2.94     12.12 o
  -2 -13   7       49.01       56.01     15.86 o
  -1 -13   7       18.17       20.89     13.65 o
   0 -13   7       36.74       28.92     13.36 o
   1 -13   7        4.09       12.76     12.28 o
   2 -13   7       19.85       18.34     13.48 o
   3 -13   7        5.64       23.61     27.93 o
   4 -13   7       32.51        5.42     37.00 o
   5 -13   7        0.42       -1.66     22.25 o
   6 -13   7       34.10       10.98     40.88 o
  -7 -12   7        1.55        3.46     11.08 o
  -6 -12   7        1.21        2.89     11.32 o
  -5 -12   7       46.54       48.40     14.17 o
  -4 -12   7        1.77        4.39     10.75 o
  -3 -12   7       58.68      107.56     17.71 o
  -2 -12   7        1.26       -4.41      9.31 o
  -1 -12   7        9.77       11.46     11.02 o
   0 -12   7        0.18       -6.58     10.35 o
   1 -12   7       25.58       32.23     12.68 o
   2 -12   7        0.06       -3.72      9.41 o
   3 -12   7       87.61       39.98     37.00 o
   4 -12   7       14.51       -6.90     20.47 o
   5 -12   7       38.74        2.66     22.55 o
   6 -12   7       16.56       -6.05     20.86 o
   7 -12   7       49.04       20.04     25.99 o
   8 -12   7        2.43        2.02     33.97 o
  -8 -11   7       13.53       -5.03      9.97 o
  -7 -11   7       14.61        1.39     10.35 o
  -6 -11   7       50.12       50.35     13.27 o
  -5 -11   7        2.32       -2.90      9.34 o
  -4 -11   7      162.92      145.75     18.12 o
  -3 -11   7        4.84        4.95      9.45 o
  -2 -11   7       11.42       10.14     10.67 o
  -1 -11   7        2.35       -4.61      8.91 o
   0 -11   7       54.85       61.60     13.83 o
   1 -11   7       12.00       -1.38      8.36 o
   2 -11   7       30.20       14.57      9.81 o
   3 -11   7        0.80        1.23      7.76 o
   4 -11   7      105.00       58.64     32.68 o
   5 -11   7        1.37      -14.04     17.95 o
   6 -11   7      126.87       22.13     80.47 o
   7 -11   7       10.33        6.30     22.87 o
   8 -11   7       36.70       25.17     30.52 o
   9 -11   7        0.41        2.88     29.37 o
  -9 -10   7       60.76       58.56     22.05 o
  -8 -10   7        0.27       -7.56      8.33 o
  -7 -10   7      129.76      107.69     14.55 o
  -6 -10   7       35.75       20.06     10.02 o
  -5 -10   7       42.75       20.51     10.08 o
  -4 -10   7        0.18       -5.13      8.35 o
  -3 -10   7      128.61      106.52     15.17 o
  -2 -10   7       89.14       82.64     21.31 o
  -1 -10   7      124.54      121.63     16.13 o
   0 -10   7        0.70       -5.00      8.30 o
   1 -10   7      104.10      117.24     13.57 o
   2 -10   7       11.04        5.54      7.00 o
   3 -10   7      153.22      174.03     14.95 o
   4 -10   7        0.04       -7.00     16.66 o
   5 -10   7       95.71       41.46     31.81 o
   6 -10   7       17.27       21.26     22.70 o
   7 -10   7      103.97       71.71     33.99 o
   8 -10   7        0.50       -4.35     15.76 o
   9 -10   7       40.55       16.99     27.06 o
  -9  -9   7        3.48       25.91     18.14 o
  -8  -9   7      116.86      108.94     13.64 o
  -7  -9   7       16.88       15.87      8.79 o
  -6  -9   7      113.79      104.94     18.43 o
  -5  -9   7        4.62       -8.83     10.09 o
  -4  -9   7      267.01      286.55     21.28 o
  -3  -9   7       65.97       71.01     12.41 o
  -2  -9   7      508.51      523.89     26.01 o
  -1  -9   7      103.61      107.19     14.13 o
   0  -9   7      425.20      443.40     22.84 o
   1  -9   7       79.16       97.88     16.73 o
   2  -9   7      365.92      384.36     19.79 o
   3  -9   7        7.15        1.99      6.38 o
   4  -9   7       48.31       44.68     23.06 o
   5  -9   7        0.26      -10.97     17.57 o
   6  -9   7      212.51      130.06    105.09 o
   7  -9   7        2.23       -7.15     14.72 o
   8  -9   7      227.57      192.72     32.30 o
   9  -9   7       20.87       -5.47     22.46 o
  10  -9   7       33.38       33.11     23.03 o
 -10  -8   7        6.80        5.15     16.25 o
  -9  -8   7       21.52       35.95     21.16 o
  -8  -8   7        8.78        8.21      7.89 o
  -7  -8   7       83.62       66.05     11.05 o
  -6  -8   7       10.11       10.25      7.97 o
  -5  -8   7      443.90      463.52     23.36 o
  -4  -8   7        3.13       -1.52      8.08 o
  -3  -8   7      329.74      310.97     19.54 o
  -2  -8   7        3.06        4.21      6.53 o
  -1  -8   7      540.66      549.51     23.55 o
   0  -8   7        8.49       11.72      6.67 o
   1  -8   7      572.69      571.14     24.60 o
   2  -8   7        0.58       -1.47      5.04 o
   3  -8   7      508.94      518.28     19.58 o
   4  -8   7       20.04        6.80      6.31 o
   5  -8   7      318.91      362.48     54.99 o
   6  -8   7       21.09        5.82     11.57 o
   7  -8   7      275.39      279.51     28.13 o
   8  -8   7       37.09       40.34     35.27 o
   9  -8   7      109.46      142.13     25.28 o
  10  -8   7        0.08       -4.32     23.32 o
 -10  -7   7       76.37       79.68     21.62 o
  -9  -7   7       49.97       51.98     17.29 o
  -8  -7   7       92.70       73.89     19.01 o
  -7  -7   7        1.78        0.86      7.98 o
  -6  -7   7       33.58       32.27     10.22 o
  -5  -7   7        0.81       -2.68      7.44 o
  -4  -7   7      174.45      154.72     13.33 o
  -3  -7   7       59.10       54.15      7.40 o
  -2  -7   7      491.40      468.78     20.25 o
  -1  -7   7       64.47       61.35      9.81 o
   0  -7   7       24.98       28.09     10.92 o
   1  -7   7      265.02      262.87      9.92 o
   2  -7   7      588.80      612.29     14.03 o
   3  -7   7      121.34      128.80      8.59 o
   4  -7   7      478.64      477.47     13.63 o
   5  -7   7       82.34       53.14     12.05 o
   6  -7   7      174.57      185.88     18.23 o
   7  -7   7       47.80       38.73     12.37 o
   8  -7   7       92.35      138.57     23.50 o
   9  -7   7      117.57      149.76     22.71 o
  10  -7   7       31.34       -6.91     22.46 o
  11  -7   7        0.69       16.99     25.91 o
 -10  -6   7        0.08       -8.54     13.07 o
  -9  -6   7      160.32      134.68     25.19 o
  -8  -6   7       16.74       17.09      9.24 o
  -7  -6   7      220.71      252.51     26.95 o
  -6  -6   7      143.93      136.24     11.48 o
  -5  -6   7       17.40        8.92      9.39 o
  -4  -6   7       25.12       26.54      4.38 o
  -3  -6   7      638.60      698.84     13.29 o
  -2  -6   7       54.48       67.89      6.65 o
  -1  -6   7      740.33      832.24     15.15 o
   0  -6   7       86.93      106.71      5.73 o
   1  -6   7     1077.14     1159.87     16.24 o
   2  -6   7       31.43       44.81      5.04 o
   3  -6   7      584.08      612.14     13.18 o
   4  -6   7       27.70       20.43      4.94 o
   5  -6   7      243.39      235.01     18.33 o
   6  -6   7      862.96      873.79     35.90 o
   7  -6   7      375.44      376.97     28.07 o
   8  -6   7        4.37       11.25     13.53 o
   9  -6   7      112.33       98.18     28.22 o
  10  -6   7        0.19       -6.33     19.58 o
  11  -6   7       29.94       -3.45     24.47 o
 -10  -5   7        6.92       13.69      9.26 o
  -9  -5   7        0.97       -2.38      7.87 o
  -8  -5   7      300.96      315.48     17.37 o
  -7  -5   7       16.57       14.92      9.05 o
  -6  -5   7        3.51        4.89      7.94 o
  -5  -5   7       35.46       39.00      6.08 o
  -4  -5   7     1328.97     1384.07     23.40 o
  -3  -5   7      217.68      229.52      8.28 o
  -2  -5   7     2042.74     1989.36     23.79 o
  -1  -5   7      823.37      852.08     16.14 o
   0  -5   7      374.04      363.66      8.07 o
   1  -5   7      589.91      641.35     13.53 o
   2  -5   7     2184.51     2245.52     24.73 o
   3  -5   7      196.31      194.34      8.61 o
   4  -5   7     2485.49     2556.87     38.73 o
   5  -5   7        0.64        3.07      5.72 o
   6  -5   7      109.70      108.70     14.26 o
   7  -5   7        1.74       -0.69      8.80 o
   8  -5   7      467.87      539.25     73.13 o
   9  -5   7        3.26       -8.64     19.58 o
  10  -5   7       28.39       31.38     23.03 o
  11  -5   7       12.11       31.09     24.76 o
 -12  -4   7        0.01        0.58     12.67 o
 -11  -4   7      204.93      221.41     25.34 o
 -10  -4   7       47.45       65.58     13.55 o
  -9  -4   7      159.06      179.08     14.45 o
  -8  -4   7       37.52       27.37      9.64 o
  -7  -4   7       27.78       34.82      8.25 o
  -6  -4   7        5.03        0.53      5.66 o
  -5  -4   7      353.77      305.04     15.07 o
  -4  -4   7       36.09       38.39      5.82 o
  -3  -4   7     1370.88     1388.52     20.88 o
  -2  -4   7      526.50      550.23     13.08 o
  -1  -4   7     1629.96     1584.85     21.62 o
   0  -4   7       86.53       95.71      5.65 o
   1  -4   7      793.32      765.98     14.62 o
   2  -4   7      173.74      187.45      8.05 o
   3  -4   7      998.78     1080.94     17.31 o
   4  -4   7       30.08       36.54      5.27 o
   5  -4   7     1325.03     1334.59     23.00 o
   6  -4   7       57.40       35.91     11.57 o
   7  -4   7       98.70      117.87     15.34 o
   8  -4   7      257.48      235.94     27.24 o
   9  -4   7      195.46      202.40     34.84 o
  10  -4   7       19.27       -4.03     19.29 o
  11  -4   7       50.90       32.53     24.76 o
 -12  -3   7       15.44       17.56     15.55 o
 -11  -3   7       25.01       27.06     15.55 o
 -10  -3   7      116.72      173.04     23.61 o
  -9  -3   7       61.15       71.17     10.78 o
  -8  -3   7      233.07      246.28     18.07 o
  -7  -3   7      593.14      576.69     23.14 o
  -6  -3   7      500.42      514.53     21.01 o
  -5  -3   7       23.30       20.16      5.88 o
  -4  -3   7     1273.05     1320.82     29.02 o
  -3  -3   7      759.74      777.37     19.76 o
  -2  -3   7      286.92      264.22     12.95 o
  -1  -3   7      422.38      459.71     10.95 o
   0  -3   7    17905.55    20099.16    184.15 o
   1  -3   7      242.67      268.31      9.02 o
   2  -3   7      360.40      353.12     10.07 o
   3  -3   7      276.67      276.76     10.13 o
   4  -3   7      853.49      808.47     15.93 o
   5  -3   7      165.24      161.67      9.15 o
   6  -3   7       36.93       28.85      8.78 o
   7  -3   7      461.13      415.37     64.92 o
   8  -3   7      206.90      226.31     26.69 o
   9  -3   7       34.28       10.65     17.85 o
  10  -3   7       65.43       52.98     25.05 o
  11  -3   7      148.51      204.99     38.00 o
 -12  -2   7        0.51        0.29     14.40 o
 -11  -2   7       27.45       25.34     16.41 o
 -10  -2   7       91.81       86.09     20.15 o
  -9  -2   7       10.67       14.83      8.31 o
  -8  -2   7       54.79       47.53     11.16 o
  -7  -2   7     1083.42     1034.54     31.80 o
  -6  -2   7     2711.79     2593.76     52.42 o
  -5  -2   7      449.41      416.85     15.77 o
  -4  -2   7      228.15      252.62     18.00 o
  -3  -2   7     2434.36     2403.77     34.31 o
  -2  -2   7       24.73       17.70      4.29 o
  -1  -2   7     2497.78     2548.31     31.41 o
   0  -2   7       60.77       65.67      7.81 o
   1  -2   7     1709.85     1701.99     23.19 o
   2  -2   7      224.46      232.15      9.82 o
   3  -2   7     2267.01     2338.69     37.78 o
   4  -2   7        0.24        3.36      3.77 o
   5  -2   7      164.56      161.26      9.36 o
   6  -2   7      784.46      749.47     32.00 o
   7  -2   7       93.74      111.12     18.65 o
   8  -2   7      303.58      307.54     29.94 o
   9  -2   7       41.46       49.81     21.88 o
  10  -2   7       12.81        6.91     19.29 o
  11  -2   7       26.81       14.97     21.31 o
 -12  -1   7      246.81      293.10     35.99 o
 -11  -1   7       17.02       17.27     15.84 o
 -10  -1   7       92.78       76.01     20.44 o
  -9  -1   7      136.96      155.55     18.82 o
  -8  -1   7       19.48       16.95      8.84 o
  -7  -1   7      722.25      747.30     31.73 o
  -6  -1   7      160.93      189.56     15.92 o
  -5  -1   7       40.89       42.78      9.46 o
  -4  -1   7      106.24       92.26     10.80 o
  -3  -1   7      352.30      376.14     13.76 o
  -2  -1   7      312.50      238.01     14.80 o
  -1  -1   7        2.60        1.88      3.69 o
   0  -1   7      602.88      538.83     14.09 o
   1  -1   7        0.19       -1.75      3.51 o
   2  -1   7       62.86       37.32      5.37 o
   3  -1   7      148.68      175.04      9.24 o
   4  -1   7       74.21       65.11      6.75 o
   5  -1   7        0.35        0.69      4.21 o
   6  -1   7      799.11      779.01     26.47 o
   7  -1   7      195.66      181.13     22.61 o
   8  -1   7      253.33      258.26     33.97 o
   9  -1   7        0.31       -1.73     14.40 o
  10  -1   7       52.86       50.38     21.88 o
  11  -1   7        1.88       -2.88     17.56 o
 -12   0   7       17.85       34.55     19.87 o
 -11   0   7      183.97      181.96     30.52 o
 -10   0   7        1.21       -8.93     13.82 o
  -9   0   7       26.61       20.52     11.68 o
  -8   0   7      265.69      288.41     26.89 o
  -7   0   7      448.11      426.62     23.54 o
  -6   0   7      160.54      191.38     21.33 o
  -5   0   7      286.42      287.78     19.13 o
  -4   0   7      125.64      150.91     10.15 o
  -3   0   7      481.87      448.31     16.96 o
  -2   0   7     1852.99     1973.05     31.20 o
  -1   0   7     1646.14     1705.15     25.71 o
   0   0   7       11.70       13.40      5.01 o
   1   0   7     1485.66     1531.37     26.14 o
   2   0   7      302.81      349.34     11.96 o
   3   0   7      132.30      105.73      8.47 o
   4   0   7       28.40       30.05      5.65 o
   5   0   7      557.12      552.95     25.68 o
   6   0   7       37.72       42.70      9.80 o
   7   0   7        4.27        9.79     10.99 o
   8   0   7        2.55        6.05     14.68 o
   9   0   7       33.87       52.11     19.58 o
  10   0   7        0.01       -4.61     15.55 o
  11   0   7       95.97       84.93     25.91 o
 -12   1   7       21.92       27.64     20.73 o
 -11   1   7       50.53       50.38     21.02 o
 -10   1   7      161.49      180.52     30.23 o
  -9   1   7        7.84      -11.80     11.80 o
  -8   1   7      683.06      693.32     37.18 o
  -7   1   7      122.23      109.79     14.30 o
  -6   1   7     1517.64     1445.39     39.87 o
  -5   1   7        2.11       -0.48      6.49 o
  -4   1   7      281.54      262.05     15.51 o
  -3   1   7      341.09      351.04     14.86 o
  -2   1   7      911.11      939.08     21.42 o
  -1   1   7       33.06       39.24      6.23 o
   0   1   7     3552.70     3752.25     65.88 o
   1   1   7       35.57       25.03      5.66 o
   2   1   7     1050.36     1073.76     20.04 o
   3   1   7      388.47      377.51     14.66 o
   4   1   7      504.22      496.53     15.80 o
   5   1   7       20.28        8.05      7.37 o
   6   1   7      195.30      216.43     18.16 o
   7   1   7        4.78       14.32     11.34 o
   8   1   7       28.31       53.55     19.29 o
   9   1   7       34.77       27.06     18.14 o
  10   1   7       20.97        4.03     16.99 o
  11   1   7        4.40      -11.52     16.99 o
 -12   2   7        0.00       -7.20     18.14 o
 -11   2   7       95.85       75.43     25.91 o
 -10   2   7       25.03       48.66     21.59 o
  -9   2   7      355.00      386.38     43.19 o
  -8   2   7        5.90        1.11      8.68 o
  -7   2   7       16.47        6.90      8.59 o
  -6   2   7       20.38       25.75      9.46 o
  -5   2   7     1413.90     1434.43     51.04 o
  -4   2   7      131.30      153.01     12.98 o
  -3   2   7      262.32      244.11     13.61 o
  -2   2   7       40.65       57.32      9.27 o
  -1   2   7     1267.95     1256.66     31.66 o
   0   2   7       18.09       29.45      6.34 o
   1   2   7     1047.55     1032.97     21.97 o
   2   2   7      330.82      362.41     14.54 o
   3   2   7      500.66      459.08     16.15 o
   4   2   7       23.86       60.21     10.55 o
   5   2   7      698.48      681.88     41.51 o
   6   2   7       27.86       31.51     10.81 o
   7   2   7      120.98      152.89     16.58 o
   8   2   7        0.91        4.89     14.40 o
   9   2   7      214.59      218.81     32.82 o
  10   2   7        6.51       20.15     17.85 o
  11   2   7       48.86       42.61     21.31 o
 -11   3   7        2.17        3.17     17.56 o
 -10   3   7      162.61      185.42     33.69 o
  -9   3   7       32.16       37.43     19.58 o
  -8   3   7        2.77       15.99     12.96 o
  -7   3   7       24.15       26.93     10.44 o
  -6   3   7      538.07      537.73     22.69 o
  -5   3   7       76.75       79.58     12.64 o
  -4   3   7      851.99      852.94     26.12 o
  -3   3   7       11.64       22.49      6.42 o
  -2   3   7      735.49      732.26     23.58 o
  -1   3   7       55.82       45.38      7.76 o
   0   3   7      537.11      556.04     17.68 o
   1   3   7       42.92       45.71     10.60 o
   2   3   7      439.48      412.43     20.37 o
   3   3   7       13.85       24.59      7.22 o
   4   3   7      344.02      370.83     24.20 o
   5   3   7      149.54      126.11     15.74 o
   6   3   7      304.03      305.47     22.78 o
   7   3   7       44.83       30.52     13.39 o
   8   3   7       68.71       83.21     22.46 o
   9   3   7        5.86       -2.30     16.12 o
  10   3   7      111.39       96.74     24.18 o
 -11   4   7       41.77       95.88     28.79 o
 -10   4   7        6.31      -14.97     14.97 o
  -9   4   7      360.70      398.47     47.22 o
  -8   4   7       53.49       70.83     23.32 o
  -7   4   7      473.18      476.02     23.79 o
  -6   4   7       16.14       26.25     10.28 o
  -5   4   7      434.78      503.57     25.20 o
  -4   4   7      388.50      420.49     22.41 o
  -3   4   7      172.62      174.32     13.26 o
  -2   4   7       26.91       22.50      6.83 o
  -1   4   7       53.00       55.53      8.10 o
   0   4   7        2.29        7.87      6.97 o
   1   4   7       29.94       30.68     10.84 o
   2   4   7        6.53        0.23      6.23 o
   3   4   7       15.19        3.72      9.19 o
   4   4   7      122.09      123.62     22.83 o
   5   4   7      308.43      322.15     24.29 o
   6   4   7        8.88       15.18     11.55 o
   7   4   7      106.44      118.89     18.69 o
   8   4   7       19.51       10.94     16.99 o
   9   4   7        6.38       -5.76     14.97 o
  10   4   7       18.95       42.04     21.59 o
 -11   5   7        2.49      -10.08     19.87 o
 -10   5   7      174.86      164.97     35.13 o
  -9   5   7        3.18       13.82     19.29 o
  -8   5   7      151.38       95.01     27.64 o
  -7   5   7       13.19       11.79     10.72 o
  -6   5   7      468.18      444.29     26.53 o
  -5   5   7        0.02        2.00      7.64 o
  -4   5   7        1.98       -3.55      7.36 o
  -3   5   7       18.94       10.74      7.72 o
  -2   5   7       14.76       18.76      7.36 o
  -1   5   7        1.31        6.79      6.96 o
   0   5   7      411.27      393.43     21.55 o
   1   5   7        3.54        4.50      7.81 o
   2   5   7       25.47       32.53      9.51 o
   3   5   7       30.35       39.26     12.70 o
   4   5   7       80.92       86.81     18.83 o
   5   5   7        3.69       -1.45     10.09 o
   6   5   7      142.33      126.67     26.49 o
   7   5   7       72.11       43.39     15.20 o
   8   5   7       25.39       28.22     18.43 o
   9   5   7        2.55       -2.59     15.26 o
 -10   6   7        8.86        0.00     21.31 o
  -9   6   7        3.69      -16.99     16.99 o
  -8   6   7        2.21      -12.73     12.73 o
  -7   6   7      173.20      206.64     22.10 o
  -6   6   7        3.75        7.19     10.87 o
  -5   6   7      115.06      100.42     19.47 o
  -4   6   7        1.86       12.84     10.00 o
  -3   6   7       67.70       46.45     19.50 o
  -2   6   7       52.96       39.99     10.53 o
  -1   6   7      182.79      203.45     18.21 o
   0   6   7       13.03       -1.28      8.33 o
   1   6   7      227.52      226.18     18.42 o
   2   6   7        3.76       -8.47     11.93 o
   3   6   7      196.62      194.65     29.31 o
   4   6   7       12.82        7.53     11.69 o
   5   6   7      154.28      145.45     21.65 o
   6   6   7       24.74       18.25     13.69 o
   7   6   7       53.53       57.27     16.67 o
   8   6   7       28.47       40.60     19.58 o
   9   6   7       22.54       27.06     19.00 o
 -10   7   7       85.52       75.43     32.25 o
  -9   7   7       29.85       64.45     19.88 o
  -8   7   7       17.53       18.08     17.47 o
  -7   7   7        2.66        6.33     34.55 o
  -6   7   7      228.66      278.39     33.48 o
  -5   7   7      102.20       55.97     22.84 o
  -4   7   7      167.29      181.84     33.50 o
  -3   7   7        0.12        7.11     10.04 o
  -2   7   7      105.74       91.34     16.25 o
  -1   7   7       28.06        5.82      9.18 o
   0   7   7        9.29       -4.24      8.49 o
   1   7   7        9.05       -6.24      9.68 o
   2   7   7       56.14       62.29     31.44 o
   3   7   7        1.65       -7.67     19.79 o
   4   7   7       65.53       54.44     16.85 o
   5   7   7        3.97      -11.80     11.80 o
   6   7   7      296.39      340.01     32.50 o
   7   7   7       23.71       39.16     16.72 o
   8   7   7        0.28       -4.32     16.70 o
  -9   8   7       49.76       65.64     31.96 o
  -8   8   7        0.31      -12.67     33.97 o
  -7   8   7      176.81      193.01     36.13 o
  -6   8   7       40.16       24.71     17.12 o
  -5   8   7        5.24        4.40     14.74 o
  -4   8   7        0.32        2.16     12.83 o
  -3   8   7      224.53      218.78     24.82 o
  -2   8   7        5.81       -0.62     10.26 o
  -1   8   7      119.97      107.01     15.62 o
   0   8   7        0.33       -5.01      8.64 o
   1   8   7      148.64      145.35     16.48 o
   2   8   7       33.00        0.47     40.95 o
   3   8   7       73.42       55.20     19.15 o
   4   8   7        2.30       -2.30     13.56 o
   5   8   7        1.04       -0.50     14.38 o
   6   8   7        0.00       -9.05     14.03 o
   7   8   7       62.92       43.83     18.11 o
  -8   9   7       68.97       77.45     40.02 o
  -7   9   7        3.01        6.91     24.70 o
  -6   9   7       19.17       32.96     18.64 o
  -5   9   7        1.79       -8.53     15.16 o
  -4   9   7       21.58       14.50     15.29 o
  -3   9   7       37.73       48.35     18.00 o
  -2   9   7      170.24      165.62     33.97 o
  -1   9   7        3.53      -11.13     11.13 o
   0   9   7        3.90       -1.05     11.47 o
   1   9   7        0.76       -5.11     13.33 o
   2   9   7      256.91      279.93     32.36 o
   3   9   7       39.22       22.90     17.30 o
   4   9   7        7.70        9.08     15.63 o
   5   9   7       11.88       -0.43     15.07 o
   6   9   7       13.57       20.62     18.12 o
  -6  10   7        0.24      -24.47     25.05 o
  -5  10   7       59.46       53.27     21.42 o
  -4  10   7        3.51       -3.83     16.78 o
  -3  10   7       12.52       29.17     17.77 o
  -2  10   7        7.90       12.31     16.07 o
  -1  10   7        2.09        0.57     15.93 o
   0  10   7        5.56        1.59     11.81 o
   1  10   7        0.20      -10.39     13.84 o
   2  10   7        1.02       12.59     18.57 o
   3  10   7        9.82        2.25     16.98 o
   4  10   7        2.55       -6.73     15.78 o
  -4  11   7       16.31       -5.55     17.21 o
  -3  11   7        0.27       -0.41     16.49 o
  -2  11   7       32.56       23.10     20.33 o
  -1  11   7        3.15      -13.40     15.48 o
   0  11   7        8.54        0.45     17.36 o
   1  11   7       12.34       14.69     18.44 o
   2  11   7       17.09       18.71     25.05 o
  -3 -14   8        3.17      -10.86     13.37 o
  -2 -14   8       18.75        4.05     13.52 o
  -1 -14   8        8.85        3.87     13.39 o
   0 -14   8       48.17       48.57     19.97 o
   1 -14   8       13.25       13.70     14.92 o
   2 -14   8        9.19       18.14     27.06 o
   3 -14   8        0.16        4.89     24.76 o
   4 -14   8       25.90       -3.74     29.94 o
  -5 -13   8       37.37       16.64     12.66 o
  -4 -13   8       14.19       24.28     14.15 o
  -3 -13   8        8.48        7.42     12.62 o
  -2 -13   8       11.64        6.20     11.98 o
  -1 -13   8       51.86       54.83     15.70 o
   0 -13   8        0.00        1.33     11.94 o
   1 -13   8       41.86       47.61     15.73 o
   2 -13   8        0.02       -3.42     10.28 o
   3 -13   8       33.22       25.62     27.35 o
   4 -13   8       17.83       -5.91     21.16 o
   5 -13   8       54.14       15.51     39.88 o
   6 -13   8        0.08      -14.79     23.37 o
  -7 -12   8        3.13        4.61     15.84 o
  -6 -12   8       37.96       32.57     13.18 o
  -5 -12   8        0.57        6.35     10.58 o
  -4 -12   8       34.66       38.65     13.00 o
  -3 -12   8       10.90       -2.98      9.99 o
  -2 -12   8       40.27       30.50     13.01 o
  -1 -12   8        0.16       -9.45      9.45 o
   0 -12   8       10.33        6.29     15.14 o
   1 -12   8        0.04       -4.01     13.70 o
   2 -12   8       22.62       14.10     10.45 o
   3 -12   8       10.65        4.98     19.20 o
   4 -12   8       66.08       20.48     30.23 o
   5 -12   8        0.38        4.33     22.18 o
   6 -12   8       71.94        9.47     24.14 o
   7 -12   8        0.63       -7.77     22.80 o
  -8 -11   8        0.53       -5.88     10.16 o
  -7 -11   8       43.28       32.35     12.67 o
  -6 -11   8        0.03        1.22     10.12 o
  -5 -11   8       67.03       43.99     12.02 o
  -4 -11   8       24.49       26.41     11.33 o
  -3 -11   8       67.22       46.61     23.54 o
  -2 -11   8       10.19       -4.53      9.49 o
  -1 -11   8       40.61       52.33     16.47 o
   0 -11   8        0.01       -3.34      9.47 o
   1 -11   8       35.53       27.41     10.28 o
   2 -11   8       31.58       17.10     10.01 o
   3 -11   8       56.13       31.77     10.82 o
   4 -11   8        0.77       -2.52     19.67 o
   5 -11   8       54.97        8.44     34.26 o
   6 -11   8        6.88        4.61     22.80 o
   7 -11   8       40.68       -0.95     22.44 o
   8 -11   8        1.33        4.33     22.96 o
  -9 -10   8        0.18        7.12      9.72 o
  -8 -10   8       50.97       58.33     12.47 o
  -7 -10   8        9.59        8.64      9.29 o
  -6 -10   8      200.92      214.06     20.17 o
  -5 -10   8        6.14        2.39      8.63 o
  -4 -10   8      135.94      133.13     16.76 o
  -3 -10   8        4.56       -5.03      8.40 o
  -2 -10   8      358.88      356.15     25.33 o
  -1 -10   8       82.42       62.67     12.85 o
   0 -10   8      160.80      180.10     29.01 o
   1 -10   8       55.83       52.31     15.47 o
   2 -10   8      242.35      251.45     17.66 o
   3 -10   8        0.37       -4.76      7.29 o
   4 -10   8      121.43       43.21     65.93 o
   5 -10   8        6.84       20.66     20.65 o
   6 -10   8      208.17      224.28     49.52 o
   7 -10   8        2.84      -12.31     19.17 o
   8 -10   8       36.10        6.56     21.86 o
   9 -10   8        0.82      -10.36     24.76 o
  -9  -9   8       37.85       40.63     19.24 o
  -8  -9   8        6.44       12.59     10.33 o
  -7  -9   8      158.04      144.40     16.11 o
  -6  -9   8        8.77       -3.25      7.78 o
  -5  -9   8      379.63      324.73     22.89 o
  -4  -9   8       21.36       19.36      9.22 o
  -3  -9   8      143.86      145.00     24.76 o
  -2  -9   8        0.11       -4.28      8.90 o
  -1  -9   8      223.49      233.69     19.18 o
   0  -9   8        3.25       -5.82      5.82 o
   1  -9   8      174.47      177.25     14.24 o
   2  -9   8       11.46        3.23      6.63 o
   3  -9   8       31.13       21.23      8.22 o
   4  -9   8      109.49       46.80     51.39 o
   6  -9   8        0.07      -11.65     16.77 o
   7  -9   8      214.61      204.13     44.34 o
   8  -9   8        4.36       -6.15     17.55 o
   9  -9   8       80.97       46.07     28.79 o
 -10  -8   8       26.08       35.22     19.78 o
  -9  -8   8       13.90       -2.37     14.35 o
  -8  -8   8      204.83      207.56     28.20 o
  -7  -8   8        4.79        2.29      7.67 o
  -6  -8   8      250.93      229.80     21.36 o
  -5  -8   8        0.01        4.93      8.94 o
  -4  -8   8        1.15        4.73      9.20 o
  -3  -8   8       36.21       38.42     10.07 o
  -2  -8   8      159.23      171.45     16.01 o
  -1  -8   8       29.09       41.92      9.51 o
   0  -8   8      248.45      269.32     19.90 o
   1  -8   8        1.37       -0.93      6.25 o
   2  -8   8      287.37      347.69     21.53 o
   3  -8   8      284.64      314.52     17.32 o
   4  -8   8        1.20        3.25      7.56 o
   5  -8   8      155.88       90.38     85.08 o
   6  -8   8      283.79      127.43    108.40 o
   7  -8   8        0.17       -0.89     17.82 o
   8  -8   8      180.83      187.99     33.69 o
   9  -8   8       15.09       25.94     17.18 o
  10  -8   8       99.66       67.95     31.96 o
 -10  -7   8        0.10       -9.12     14.11 o
  -9  -7   8       65.40       66.95     16.18 o
  -8  -7   8       36.00       67.08     27.06 o
  -7  -7   8      288.22      275.64     22.08 o
  -6  -7   8        7.07       13.73      9.45 o
  -5  -7   8      121.02      123.52     16.03 o
  -4  -7   8      198.90      179.96     14.63 o
  -3  -7   8      940.89      941.60     52.16 o
  -2  -7   8       51.50       42.52      9.19 o
  -1  -7   8      365.06      410.59     23.68 o
   0  -7   8        5.78        1.68      3.11 o
   1  -7   8      117.88      144.98     10.60 o
   2  -7   8      204.16      229.85     13.02 o
   3  -7   8      522.37      551.93     19.87 o
   4  -7   8      739.29      748.42     22.46 o
   5  -7   8      144.50      135.98     17.10 o
   6  -7   8        5.19       21.71      9.75 o
   7  -7   8      155.72      290.90     60.08 o
   8  -7   8        0.18        2.80     14.30 o
   9  -7   8        4.04        3.88     13.35 o
  10  -7   8        0.14       -8.35     21.88 o
 -10  -6   8       14.25        7.64      8.80 o
  -9  -6   8      128.17      138.70     17.06 o
  -8  -6   8       58.23       76.11     17.42 o
  -7  -6   8       73.88       22.17     18.71 o
  -6  -6   8      371.25      386.72     19.95 o
  -5  -6   8      174.22      168.54     14.82 o
  -4  -6   8      507.90      513.38     18.39 o
  -3  -6   8      369.41      369.83     10.98 o
  -2  -6   8      463.96      489.44     16.12 o
  -1  -6   8      411.78      506.61     16.05 o
   0  -6   8       48.80       65.39      7.40 o
   1  -6   8      150.96      190.54     10.55 o
   2  -6   8     1209.66     1260.12     19.94 o
   3  -6   8      177.26      181.24      8.86 o
   4  -6   8       64.04       68.71      7.95 o
   5  -6   8        0.20        4.02      7.34 o
   6  -6   8     1257.51     1246.40     42.50 o
   7  -6   8        3.69       25.60     23.47 o
   8  -6   8      200.72      267.22     28.12 o
   9  -6   8       15.69       13.82     21.59 o
  10  -6   8        1.36        3.74     22.46 o
  11  -6   8        3.52        8.93     22.46 o
 -11  -5   8       60.47       60.17     16.70 o
 -10  -5   8       40.99       25.05     12.16 o
  -9  -5   8      205.83      233.61     21.15 o
  -8  -5   8        0.07       -3.29      7.74 o
  -7  -5   8      584.31      637.35     26.13 o
  -6  -5   8      944.64     1030.81     62.77 o
  -5  -5   8      813.85      756.18     30.44 o
  -4  -5   8       71.14       81.56      8.33 o
  -3  -5   8     1613.06     1574.10     39.14 o
  -2  -5   8      799.05      809.25     16.57 o
  -1  -5   8      464.56      431.72     10.84 o
   0  -5   8       18.16       20.85      3.78 o
   1  -5   8      687.05      666.85     13.10 o
   2  -5   8      818.24      900.40     15.16 o
   3  -5   8     2118.57     2167.20     25.99 o
   4  -5   8      169.55      164.45      9.90 o
   5  -5   8      215.55      191.01     16.70 o
   6  -5   8        7.09        9.55      9.32 o
   7  -5   8      765.87      833.74     35.31 o
   8  -5   8      181.23      235.56     35.85 o
   9  -5   8      204.78      231.19     39.44 o
  10  -5   8        0.68        3.45     20.44 o
  11  -5   8       48.10       95.30     33.69 o
 -11  -4   8        5.46       13.24     13.53 o
 -10  -4   8       39.21       40.41     13.20 o
  -9  -4   8       24.94       23.13      9.66 o
  -8  -4   8      540.01      561.19     26.21 o
  -7  -4   8       11.63       12.98      8.38 o
  -6  -4   8        2.10        0.85      5.97 o
  -5  -4   8       33.95       51.88     13.21 o
  -4  -4   8     3415.92     3314.54     79.75 o
  -3  -4   8        0.38       -6.88      6.88 o
  -2  -4   8     3173.34     3413.55     41.04 o
  -1  -4   8       35.73       43.53      5.01 o
   0  -4   8     1049.44     1050.14     16.39 o
   1  -4   8       75.19      100.46      7.15 o
   2  -4   8     2083.62     2150.63     26.24 o
   3  -4   8      166.78      156.62      8.68 o
   4  -4   8     1991.94     2060.20     34.70 o
   5  -4   8      415.26      490.98     16.83 o
   6  -4   8       19.13       10.25      7.99 o
   7  -4   8        2.60       11.32      8.98 o
   8  -4   8       57.23      116.90     19.96 o
   9  -4   8        8.71       -5.18     16.12 o
  10  -4   8       60.87       70.25     27.64 o
  11  -4   8        6.78       18.71     22.75 o
 -12  -3   8        3.15       -7.20     14.68 o
 -11  -3   8      123.53      158.35     25.91 o
 -10  -3   8       41.48       19.29     14.97 o
  -9  -3   8       67.24       72.99     13.27 o
  -8  -3   8      268.83      239.47     19.51 o
  -7  -3   8       97.03      109.25     13.42 o
  -6  -3   8       62.73       58.70     16.97 o
  -5  -3   8     1700.63     1549.63     38.66 o
  -4  -3   8        5.73       15.05      5.74 o
  -3  -3   8     1298.13     1267.39     29.02 o
  -2  -3   8      155.63      175.08     11.28 o
  -1  -3   8     1117.87     1062.51     18.82 o
   0  -3   8       67.70       74.95      6.31 o
   1  -3   8     1546.42     1464.30     22.12 o
   2  -3   8       24.15       24.90      4.97 o
   3  -3   8      962.51     1003.56     19.65 o
   4  -3   8       54.53       46.77      6.15 o
   5  -3   8      384.91      381.06     21.38 o
   6  -3   8      205.21      205.24     17.33 o
   7  -3   8      350.51      358.82     32.01 o
   8  -3   8        8.06       11.23     17.85 o
   9  -3   8      119.29      133.59     31.09 o
  10  -3   8       38.76       24.47     22.17 o
  11  -3   8       21.40       16.99     22.46 o
 -12  -2   8       36.44       29.94     19.00 o
 -11  -2   8       68.32       86.37     22.75 o
 -10  -2   8       95.35      110.27     22.75 o
  -9  -2   8        1.80        9.43     13.24 o
  -8  -2   8      165.20      194.04     21.44 o
  -7  -2   8       53.12       47.62     10.76 o
  -6  -2   8      101.11      109.52     13.05 o
  -5  -2   8        4.48        3.40      6.36 o
  -4  -2   8      366.79      340.63     17.91 o
  -3  -2   8      116.15      122.30      9.49 o
  -2  -2   8      281.91      285.67     12.45 o
  -1  -2   8       61.72       69.44      6.26 o
   0  -2   8     1902.11     1971.27     36.79 o
   1  -2   8       42.10       39.73      6.07 o
   2  -2   8      339.56      345.33     12.33 o
   3  -2   8      442.17      478.11     12.96 o
   4  -2   8      394.26      416.90     13.76 o
   5  -2   8        0.90        4.79      5.63 o
   6  -2   8       20.53       11.77      7.89 o
   7  -2   8       38.22       46.22     14.02 o
   8  -2   8      482.84      493.20     48.66 o
   9  -2   8       21.71       43.48     21.59 o
  10  -2   8       67.87      102.21     27.64 o
  11  -2   8       23.96        3.17     21.88 o
 -12  -1   8        0.09      -13.82     15.26 o
 -11  -1   8       35.40       47.79     19.00 o
 -10  -1   8        0.00        6.33     13.82 o
  -9  -1   8       90.07      102.15     17.25 o
  -8  -1   8      375.35      366.69     24.83 o
  -7  -1   8      191.66      200.03     17.96 o
  -6  -1   8      574.78      619.57     25.58 o
  -5  -1   8      207.56      239.01     30.47 o
  -4  -1   8        0.00        9.23      5.92 o
  -3  -1   8     1758.49     1777.21     31.32 o
  -2  -1   8      192.16      217.77     10.94 o
  -1  -1   8      851.16      804.66     16.99 o
   0  -1   8        0.13        0.48      4.29 o
   1  -1   8      611.40      571.10     15.07 o
   2  -1   8        2.71        9.97      4.54 o
   3  -1   8      896.57      863.84     18.45 o
   4  -1   8      197.49      187.65     11.30 o
   5  -1   8       93.24       77.38      9.58 o
   6  -1   8       22.84       29.24     11.17 o
   7  -1   8       26.51       40.85     13.73 o
   8  -1   8        5.28       -1.15     16.41 o
   9  -1   8       20.92       16.41     17.85 o
  10  -1   8        0.04       -3.45     17.85 o
  11  -1   8       15.68        0.58     18.71 o
 -12   0   8      180.25      188.87     33.40 o
 -11   0   8        3.58        5.47     16.12 o
 -10   0   8      121.75      150.00     28.50 o
  -9   0   8        7.74        7.77     10.00 o
  -8   0   8      510.37      468.95     28.49 o
  -7   0   8      103.16       77.29     12.80 o
  -6   0   8      404.58      428.91     32.96 o
  -5   0   8        8.36        6.19      7.18 o
  -4   0   8      345.84      310.77     23.28 o
  -3   0   8       51.67       32.81      9.34 o
  -2   0   8      731.24      702.63     26.03 o
  -1   0   8       74.19       99.53      8.62 o
   0   0   8     2282.36     2328.99     34.54 o
   1   0   8       22.85       23.24      5.44 o
   2   0   8      937.24      940.11     19.44 o
   3   0   8      372.74      390.84     15.49 o
   4   0   8      177.30      176.99     13.06 o
   5   0   8       81.18       80.85     11.36 o
   6   0   8       85.62       87.35     13.05 o
   7   0   8        1.14       11.55     17.85 o
   8   0   8       50.33       81.77     23.61 o
   9   0   8        3.45       -6.33     14.97 o
  10   0   8        4.66        1.44     18.14 o
  11   0   8        5.49        2.88     18.71 o
 -12   1   8       12.86        2.02     18.43 o
 -11   1   8       85.16       77.74     24.76 o
 -10   1   8        0.00        2.88     16.12 o
  -9   1   8       53.22       44.34     19.29 o
  -8   1   8       33.04       16.35     14.83 o
  -7   1   8        2.09        4.10      8.63 o
  -6   1   8       32.19       54.98     11.63 o
  -5   1   8     1118.71     1156.07     32.91 o
  -4   1   8       32.41       47.78     10.73 o
  -3   1   8      425.36      378.74     18.99 o
  -2   1   8      124.55      170.27     16.74 o
  -1   1   8     1859.93     1853.39     30.67 o
   0   1   8        8.98       29.66      6.35 o
   1   1   8     1833.91     1828.74     30.58 o
   2   1   8        1.48       13.78      4.90 o
   3   1   8      673.79      708.46     20.12 o
   4   1   8        2.43        9.99      6.48 o
   5   1   8      580.70      548.35     25.90 o
   6   1   8        5.17        9.48      9.16 o
   7   1   8        4.20       -4.32     14.97 o
   8   1   8        0.99      -11.80     14.11 o
   9   1   8      131.71      199.52     33.97 o
  10   1   8        8.86       -6.91     17.27 o
  11   1   8       74.49       71.98     27.06 o
 -11   2   8        7.13       -0.29     18.71 o
 -10   2   8       56.57       33.97     20.73 o
  -9   2   8       36.73       28.22     19.00 o
  -8   2   8       43.97       53.11     15.00 o
  -7   2   8       51.60       66.73     13.03 o
  -6   2   8      315.32      344.08     24.66 o
  -5   2   8       25.73       35.67      8.38 o
  -4   2   8     1357.66     1315.91     32.89 o
  -3   2   8      140.89      155.48     13.58 o
  -2   2   8      869.69      861.64     21.54 o
  -1   2   8       94.16      114.58      9.84 o
   0   2   8     1286.63     1256.16     25.61 o
   1   2   8       82.43      114.55     10.35 o
   2   2   8      303.16      272.82     16.77 o
   3   2   8       24.59       24.55      8.79 o
   4   2   8      563.86      588.66     27.67 o
   5   2   8      106.93      100.63     15.03 o
   6   2   8      127.22      146.10     17.36 o
   7   2   8      104.66      102.21     24.47 o
   8   2   8      150.46      150.58     29.37 o
   9   2   8        0.03        8.64     17.27 o
  10   2   8       45.00       33.97     20.44 o
 -11   3   8       68.35       67.37     26.49 o
 -10   3   8        0.38      -16.70     16.70 o
  -9   3   8      497.35      570.36     55.86 o
  -8   3   8       12.42        5.72      9.53 o
  -7   3   8      193.54      208.50     37.00 o
  -6   3   8       52.47       40.78     10.28 o
  -5   3   8      450.49      455.13     32.58 o
  -4   3   8      293.51      354.28     22.73 o
  -3   3   8      200.09      230.40     17.05 o
  -2   3   8      117.51      144.16     11.95 o
  -1   3   8      433.74      410.52     21.95 o
   0   3   8        0.10       -2.86      5.45 o
   1   3   8      264.80      276.71     17.85 o
   2   3   8       10.78        9.76      7.18 o
   3   3   8      219.75      246.73     20.03 o
   4   3   8       70.78       82.52     14.70 o
   5   3   8       35.73       35.19     12.48 o
   6   3   8        0.23       -0.43     10.97 o
   7   3   8       82.21       66.11     16.18 o
   8   3   8       29.36       19.87     18.14 o
   9   3   8       25.04       40.02     20.44 o
  10   3   8        0.01       20.73     19.87 o
 -11   4   8        9.42      -17.27     18.14 o
 -10   4   8      164.95      187.43     36.85 o
  -9   4   8       20.59       19.58     19.87 o
  -8   4   8       41.01        5.92     10.94 o
  -7   4   8       29.15       34.31     12.08 o
  -6   4   8      104.12       98.63     15.64 o
  -5   4   8      158.86      140.62     15.93 o
  -4   4   8      441.30      506.82     26.80 o
  -3   4   8        6.57        3.68      7.43 o
  -2   4   8       91.14      103.41     11.06 o
  -1   4   8       34.34       25.04      8.56 o
   0   4   8      304.28      315.24     19.48 o
   1   4   8        6.53        2.39      7.52 o
   2   4   8      121.88      127.71     19.70 o
   3   4   8      181.85      157.31     20.52 o
   4   4   8      264.73      285.52     23.95 o
   5   4   8       28.82       29.61     11.80 o
   6   4   8        6.11       -4.81     11.21 o
   7   4   8       12.95        8.17     12.18 o
   8   4   8       24.83       23.61     18.43 o
   9   4   8       13.45       18.14     19.58 o
 -10   5   8        6.48       20.44     22.75 o
  -9   5   8       27.77       38.87     23.32 o
  -8   5   8       19.09       33.69     22.75 o
  -7   5   8      106.82      136.46     18.73 o
  -6   5   8       11.99        9.79     10.96 o
  -5   5   8      424.71      516.43     29.11 o
  -4   5   8      167.67      165.79     17.09 o
  -3   5   8       13.72       13.33     10.01 o
  -2   5   8       33.55       32.87      9.85 o
  -1   5   8       83.19       73.10     19.06 o
   0   5   8        1.95       -7.68      7.82 o
   1   5   8      243.50      235.47     19.12 o
   2   5   8        0.73        1.76     11.84 o
   3   5   8        5.53        4.23     21.15 o
   4   5   8      317.76      320.55     26.68 o
   5   5   8      184.65      183.23     23.17 o
   6   5   8       39.40       40.81     14.86 o
   7   5   8       50.40       59.19     16.81 o
   8   5   8       17.71       16.41     19.29 o
   9   5   8       41.53       -6.05     17.27 o
 -10   6   8      137.77      167.57     38.58 o
  -9   6   8        0.11       -9.21     19.00 o
  -8   6   8       58.98       78.66     29.08 o
  -7   6   8       22.22       31.21     14.70 o
  -6   6   8      219.52      232.76     26.64 o
  -5   6   8        2.77        2.08     12.47 o
  -4   6   8      129.63       86.18     27.57 o
  -3   6   8        9.90        9.91     10.40 o
  -2   6   8       37.52       25.86     11.47 o
  -1   6   8      147.72      171.16     17.85 o
   0   6   8      162.95      175.60     18.11 o
   1   6   8      213.21      221.92     19.38 o
   2   6   8       22.50       -3.60     19.20 o
   3   6   8       30.60       38.38     14.84 o
   4   6   8      436.48      450.93     34.87 o
   5   6   8        7.03       -6.88     12.10 o
   6   6   8       30.13       41.55     16.10 o
   7   6   8       11.93        8.94     13.97 o
   8   6   8       17.91       12.67     19.00 o
  -8   7   8       38.69       40.02     36.28 o
  -7   7   8      138.91      196.89     30.12 o
  -6   7   8       40.72       21.37     16.12 o
  -5   7   8      145.93       81.64     42.04 o
  -4   7   8       46.09       21.89     14.99 o
  -3   7   8       56.94       37.98     17.92 o
  -2   7   8       86.48       47.51     21.53 o
  -1   7   8      509.53      541.77     30.04 o
   0   7   8        0.18       -1.65      8.97 o
   1   7   8      241.51      246.80     21.03 o
   2   7   8       39.75       16.35     39.73 o
   3   7   8       16.96        4.37     13.71 o
   4   7   8       18.91       21.55     15.12 o
   5   7   8      148.62      108.86     21.72 o
   6   7   8        0.64       -6.53     16.12 o
   7   7   8       15.02       -0.62     15.23 o
  -8   8   8       19.17       17.85     38.29 o
  -7   8   8        5.25       -1.68     23.59 o
  -6   8   8      180.06      125.08     49.09 o
  -5   8   8        1.48        4.60     15.20 o
  -4   8   8        6.53        2.14     14.17 o
  -3   8   8       51.38       33.67     18.39 o
  -2   8   8       21.04        2.17     13.82 o
  -1   8   8        3.41       -3.00     10.65 o
   0   8   8       61.91       43.21     14.65 o
   1   8   8       17.33       11.41     11.81 o
   2   8   8      115.41      101.35     22.59 o
   3   8   8       43.77       49.75     18.61 o
   4   8   8        2.30       22.80     16.16 o
   5   8   8       24.55       27.34     17.48 o
   6   8   8       90.18       87.65     22.68 o
  -7   9   8       58.17       91.00     31.42 o
  -6   9   8        3.71        2.84     16.86 o
  -5   9   8        0.27       -7.64     16.30 o
  -4   9   8        1.55        4.62     15.04 o
  -3   9   8       54.99       36.71     17.65 o
  -2   9   8        2.32        3.24     15.04 o
  -1   9   8        1.06      -11.54     13.12 o
   0   9   8        1.63        2.95     12.20 o
   1   9   8        0.47        4.23     15.88 o
   2   9   8       24.66        5.88     16.05 o
   3   9   8       15.64       13.26     15.97 o
   4   9   8        5.97        2.58     15.06 o
   5   9   8       10.07       16.35     17.15 o
  -5  10   8        1.49        9.38     18.72 o
  -4  10   8        7.00        6.23     17.89 o
  -3  10   8        1.52       -7.97     15.10 o
  -2  10   8       85.65       31.72     26.79 o
  -1  10   8        5.37       32.25     18.20 o
   0  10   8        0.29       -1.43     12.64 o
   1  10   8        0.01       -4.37     17.01 o
   2  10   8       31.68       22.79     19.14 o
   3  10   8        1.04        9.31     29.08 o
  -1  11   8        4.05       -4.61     22.75 o
  -3 -14   9       25.74       37.09     16.35 o
  -2 -14   9        8.21       -0.98     19.64 o
  -1 -14   9       33.65       13.10     25.82 o
   0 -14   9        0.72       -6.17     13.11 o
   1 -14   9       52.25       37.96     16.98 o
   3 -14   9       33.06      -10.08     23.32 o
  -5 -13   9        0.03       -8.82     13.35 o
  -4 -13   9       49.73       46.56     14.99 o
  -3 -13   9        6.56       33.70     13.79 o
  -2 -13   9        0.60        3.89     11.60 o
  -1 -13   9        2.42       -8.80     12.00 o
   0 -13   9       32.75       34.71     14.44 o
   1 -13   9        1.34       22.43     14.01 o
   2 -13   9        7.40        9.48     11.36 o
   3 -13   9        9.19        5.18     24.47 o
   4 -13   9       78.35       22.96     49.38 o
   5 -13   9        1.58       -8.43     23.90 o
   6 -13   9       26.11       56.43     44.63 o
  -6 -12   9        0.57       -7.32     10.28 o
  -5 -12   9       42.51       38.77     13.93 o
  -4 -12   9        3.14       -1.63     10.90 o
  -3 -12   9       25.83       19.59     11.86 o
  -2 -12   9        0.15        0.59      9.86 o
  -1 -12   9       84.71      105.82     17.66 o
   0 -12   9        2.63       -3.29     10.32 o
   1 -12   9       38.51       21.76     12.47 o
   2 -12   9        2.24       -2.17      9.71 o
   3 -12   9       37.44       -2.54     19.39 o
   4 -12   9        2.68       -1.62     21.44 o
   5 -12   9       25.15      -18.95     21.96 o
   6 -12   9        1.60        1.90     23.61 o
   7 -12   9       18.52        4.10     24.63 o
  -7 -11   9        6.87       -0.82     10.41 o
  -6 -11   9      108.56      124.17     32.76 o
  -5 -11   9        3.51       -0.66     10.01 o
  -4 -11   9      139.09      129.86     17.85 o
  -3 -11   9       51.48       72.71     15.08 o
  -2 -11   9      156.52      168.86     19.53 o
  -1 -11   9       21.54       15.89     15.94 o
   0 -11   9       79.73       57.25     13.54 o
   1 -11   9       66.16       62.62     20.57 o
   2 -11   9      305.20      323.64     25.45 o
   3 -11   9      133.42       86.57     34.16 o
   4 -11   9       52.84       40.79     41.89 o
   5 -11   9       16.16      -12.72     21.59 o
   6 -11   9       52.00       32.00     24.55 o
   7 -11   9        1.73      -17.75     21.27 o
   8 -11   9       64.95        9.96     37.72 o
  -8 -10   9        2.18       -6.75     14.69 o
  -7 -10   9       46.58       28.04     14.16 o
  -6 -10   9        0.97       -4.11      8.67 o
  -5 -10   9      136.87      128.86     20.19 o
  -4 -10   9       77.19       80.43     13.90 o
  -3 -10   9      232.13      211.59     20.31 o
  -2 -10   9       69.67       66.26     14.06 o
  -1 -10   9       29.21       18.80     15.63 o
   0 -10   9       11.08        2.80      9.27 o
   1 -10   9        1.73        5.55      8.33 o
   2 -10   9       74.81       93.90     12.66 o
   3 -10   9      640.40      710.93     32.62 o
   4 -10   9      139.40       45.89     23.31 o
   5 -10   9      200.13      133.76    118.19 o
   6 -10   9       11.89      -10.90     18.88 o
   7 -10   9       49.59        4.66     31.38 o
   8 -10   9       45.51        6.84     27.35 o
   9 -10   9      106.67       47.79     31.38 o
  -9  -9   9        0.06        8.64     16.59 o
  -8  -9   9       43.77       33.53     11.00 o
  -7  -9   9       10.66        4.30      9.19 o
  -6  -9   9      210.79      191.48     18.65 o
  -5  -9   9        6.99        3.25     10.16 o
  -4  -9   9       85.74       68.66     15.37 o
  -3  -9   9        1.10        6.65     10.85 o
  -2  -9   9      279.78      306.34     27.52 o
  -1  -9   9       21.15       16.41     11.79 o
   0  -9   9      387.37      467.84     34.61 o
   1  -9   9       58.29       42.09      9.81 o
   2  -9   9       17.25       11.29      8.08 o
   3  -9   9      239.88      230.53     16.46 o
   4  -9   9       71.90       22.89     50.53 o
   5  -9   9       30.09        5.50     22.31 o
   6  -9   9      222.18       83.23     94.72 o
   7  -9   9       36.00       21.38     24.62 o
   8  -9   9       51.35       18.06     21.14 o
   9  -9   9       55.71       59.02     31.67 o
 -10  -8   9       48.24       49.99     12.49 o
  -9  -8   9       43.59       22.80     10.80 o
  -8  -8   9        6.89       -8.93     19.00 o
  -7  -8   9      216.50      183.65     20.45 o
  -6  -8   9       16.89        9.46      9.94 o
  -5  -8   9     1468.51     1413.91     47.32 o
  -4  -8   9      349.96      359.23     27.37 o
  -3  -8   9       49.52       33.54     11.60 o
  -2  -8   9       51.90       68.89     14.50 o
  -1  -8   9      535.77      547.64     24.97 o
   0  -8   9        8.74        7.49      7.39 o
   1  -8   9      506.75      632.98     25.34 o
   2  -8   9      166.38      191.00     16.67 o
   3  -8   9       13.61       14.20      8.34 o
   5  -8   9      416.40      400.78     57.29 o
   6  -8   9       23.00       -2.91     17.36 o
   7  -8   9       74.92       25.64     44.63 o
   8  -8   9       35.32       20.44     25.91 o
   9  -8   9      132.84      105.66     31.96 o
 -10  -7   9       59.46      103.45     14.95 o
  -9  -7   9        8.71       18.28     11.77 o
  -8  -7   9      159.29      185.99     39.16 o
  -7  -7   9       16.10       25.62     20.44 o
  -6  -7   9      256.69      229.16     21.66 o
  -5  -7   9      217.35      200.51     20.77 o
  -4  -7   9       24.59       41.48     12.01 o
  -3  -7   9      604.71      653.22     25.26 o
  -2  -7   9      239.98      246.67     18.38 o
  -1  -7   9        0.63       -1.04      7.02 o
   0  -7   9       45.08       56.00     11.42 o
   1  -7   9       13.83        8.55      6.94 o
   2  -7   9        1.86        2.91      6.14 o
   3  -7   9      894.73      885.87     23.21 o
   4  -7   9      720.21      723.69     28.83 o
   5  -7   9      235.85      280.92     23.65 o
   6  -7   9      526.98      581.41     58.94 o
   7  -7   9       43.14       42.81     22.28 o
   8  -7   9      192.56      161.48     26.15 o
   9  -7   9        5.04       -0.10     13.73 o
  10  -7   9       57.90       45.49     30.23 o
 -11  -6   9      108.85      100.77     20.73 o
 -10  -6   9       28.62       11.88     23.18 o
  -9  -6   9       38.10       20.92     11.93 o
  -8  -6   9       17.97       11.33     10.65 o
  -7  -6   9      180.72      218.24     38.58 o
  -6  -6   9       78.53       74.86     23.90 o
  -5  -6   9       93.03      100.48     15.02 o
  -4  -6   9      853.72      896.99     29.02 o
  -3  -6   9      185.97      170.43     12.64 o
  -2  -6   9      460.92      453.30     15.90 o
  -1  -6   9      549.68      580.31     15.90 o
   0  -6   9        0.08        0.58      3.52 o
   1  -6   9      326.91      336.63     12.99 o
   2  -6   9      193.95      237.76      9.86 o
   3  -6   9      116.10      127.46      9.20 o
   4  -6   9      367.24      376.41     16.30 o
   5  -6   9      167.89      194.85     17.17 o
   6  -6   9      103.75      106.98     26.43 o
   7  -6   9      425.19      568.02     56.59 o
   8  -6   9       16.44       18.12     15.08 o
   9  -6   9        2.72       -4.32     22.17 o
  10  -6   9       20.22       -9.21     21.88 o
 -11  -5   9        0.25       10.65     14.68 o
 -10  -5   9        0.64        4.57     11.29 o
  -9  -5   9       31.91       26.51     11.83 o
  -8  -5   9      388.10      442.73     35.99 o
  -7  -5   9       26.41       35.85     10.23 o
  -6  -5   9     1312.55     1308.39     37.07 o
  -5  -5   9        1.32       -7.91      7.91 o
  -4  -5   9      279.89      308.95     20.12 o
  -3  -5   9       59.54       61.73      8.86 o
  -2  -5   9     1380.24     1444.89     25.63 o
  -1  -5   9       77.10       94.90      7.27 o
   0  -5   9      828.09      930.77     16.63 o
   1  -5   9      212.99      225.45      9.56 o
   2  -5   9     1881.39     1915.13     25.48 o
   3  -5   9       30.83       29.20      5.42 o
   4  -5   9      207.44      226.96     12.73 o
   5  -5   9       66.82       45.57     11.54 o
   6  -5   9      255.52      317.53     22.79 o
   7  -5   9       77.36      101.08     15.11 o
   8  -5   9      101.15      131.00     32.53 o
   9  -5   9       10.23       22.75     21.31 o
  10  -5   9       37.44       69.68     30.52 o
  11  -5   9        2.50       21.59     27.35 o
 -11  -4   9       78.02       96.74     21.88 o
 -10  -4   9        0.41        3.19     11.71 o
  -9  -4   9       87.46      110.14     16.96 o
  -8  -4   9      183.17      176.52     28.17 o
  -7  -4   9      975.29      998.68     33.74 o
  -6  -4   9        4.08        9.61      7.93 o
  -5  -4   9        4.60        5.89      7.09 o
  -4  -4   9      177.67      168.24     17.07 o
  -3  -4   9     2364.13     2395.02     47.90 o
  -2  -4   9      506.22      550.03     19.31 o
  -1  -4   9      398.87      363.94     17.02 o
   0  -4   9        1.17        0.82      3.48 o
   1  -4   9      236.34      213.74     10.07 o
   2  -4   9      147.38      143.27      8.71 o
   3  -4   9     1218.62     1302.15     21.99 o
   4  -4   9       46.60       31.71      6.33 o
   5  -4   9      263.41      284.57     20.53 o
   6  -4   9       93.57       57.21     17.60 o
   7  -4   9      625.45      666.09     33.42 o
   8  -4   9       43.42       46.07     23.90 o
   9  -4   9      236.99      270.93     43.76 o
  10  -4   9       21.92       10.94     24.47 o
  11  -4   9       38.14        5.47     23.90 o
 -11  -3   9        0.17        2.02     14.68 o
 -10  -3   9       57.95       63.05     31.67 o
  -9  -3   9        0.00       -9.89      9.89 o
  -8  -3   9       33.29       55.12     12.10 o
  -7  -3   9       21.15        6.28      8.42 o
  -6  -3   9        2.71        1.02      7.28 o
  -5  -3   9      111.89      111.85     13.30 o
  -4  -3   9     1096.83     1073.54     29.00 o
  -3  -3   9       49.23       52.59      9.06 o
  -2  -3   9      872.37      879.00     23.67 o
  -1  -3   9      126.13      158.24     10.85 o
   0  -3   9      272.22      285.86     12.05 o
   1  -3   9       74.23       68.06      6.84 o
   2  -3   9      282.27      315.03     13.04 o
   3  -3   9      268.63      275.19     12.68 o
   4  -3   9      929.02      929.61     26.71 o
   5  -3   9        0.05        6.99      6.28 o
   6  -3   9      174.61      182.51     19.35 o
   7  -3   9       77.16       79.29     23.03 o
   8  -3   9      143.39      142.52     31.96 o
   9  -3   9       22.27       50.38     23.61 o
  10  -3   9       95.19      118.33     31.96 o
  11  -3   9        5.05       29.08     25.34 o
 -11  -2   9       70.68       54.99     20.73 o
 -10  -2   9       14.55       36.85     18.14 o
  -9  -2   9      148.94      203.84     22.99 o
  -8  -2   9        0.20       -3.52      8.59 o
  -7  -2   9      444.75      434.50     26.51 o
  -6  -2   9      277.38      291.05     21.10 o
  -5  -2   9      135.84      134.99     13.63 o
  -4  -2   9       84.32       79.90     10.98 o
  -3  -2   9      320.74      349.92     15.55 o
  -2  -2   9      260.39      240.73     13.26 o
  -1  -2   9      857.71      886.62     18.28 o
   0  -2   9        0.07       -1.46      4.08 o
   1  -2   9      996.42      955.71     20.31 o
   2  -2   9       40.24       30.99      6.77 o
   3  -2   9      129.24      148.01     10.60 o
   4  -2   9      251.98      243.80     15.51 o
   5  -2   9      141.34      136.56     12.54 o
   6  -2   9       56.83       76.97     13.14 o
   7  -2   9      136.22      136.54     21.86 o
   8  -2   9       28.29       32.82     20.15 o
   9  -2   9       41.94       33.40     23.32 o
  10  -2   9       51.06       73.99     26.78 o
  11  -2   9       14.45       19.87     24.76 o
 -11  -1   9       41.46       47.79     21.31 o
 -10  -1   9       80.29      107.10     24.76 o
  -9  -1   9        2.43       -1.97     10.91 o
  -8  -1   9      464.81      508.46     28.45 o
  -7  -1   9       17.48       23.97      9.84 o
  -6  -1   9      104.82      106.36     14.26 o
  -5  -1   9       30.51       42.52      9.23 o
  -4  -1   9      276.77      247.51     17.38 o
  -3  -1   9      130.58      133.77     12.21 o
  -2  -1   9      941.56      943.80     20.68 o
  -1  -1   9       27.85       27.69      6.97 o
   0  -1   9      671.72      706.13     17.19 o
   1  -1   9       54.54       61.77      7.20 o
   2  -1   9     1187.52     1195.83     22.73 o
   3  -1   9      172.35      165.55     11.42 o
   4  -1   9       62.63       72.36     10.21 o
   5  -1   9       83.73       62.25      9.58 o
   6  -1   9      110.13      115.96     24.47 o
   7  -1   9       79.63       65.36     22.46 o
   8  -1   9       70.30       86.37     25.05 o
   9  -1   9        4.16       -2.02     17.56 o
  10  -1   9       16.72       23.03     22.75 o
  11  -1   9       20.49       16.70     23.61 o
 -11   0   9       29.75       14.11     19.00 o
 -10   0   9        0.81       -8.35     14.40 o
  -9   0   9        3.25       10.99     11.96 o
  -8   0   9       95.70       76.30     16.31 o
  -7   0   9       35.84       35.85     13.61 o
  -6   0   9        0.26        2.25      8.56 o
  -5   0   9      315.63      344.77     23.98 o
  -4   0   9      359.07      413.03     21.14 o
  -3   0   9      964.42      950.47     26.96 o
  -2   0   9       47.89       68.27      9.64 o
  -1   0   9     1217.07     1236.32     27.78 o
   0   0   9        0.86       14.09      5.40 o
   1   0   9     1775.36     1757.37     32.27 o
   2   0   9       30.23       40.17      6.31 o
   3   0   9      450.38      487.57     20.37 o
   4   0   9       10.69       22.12      7.70 o
   5   0   9      318.59      342.46     22.32 o
   6   0   9       60.56       57.31     12.39 o
   7   0   9       21.37       46.35     22.75 o
   8   0   9        1.62       -3.74     15.84 o
   9   0   9       99.75      102.21     28.79 o
  10   0   9        8.87      -10.65     18.71 o
 -11   1   9        0.39       13.53     19.00 o
 -10   1   9       39.42       52.69     23.61 o
  -9   1   9       16.56       -1.35     11.58 o
  -8   1   9      195.28      199.31     23.30 o
  -7   1   9        8.78       -0.31      8.63 o
  -6   1   9      176.21      170.48     18.52 o
  -5   1   9       11.07       18.16     10.13 o
  -4   1   9      565.43      585.36     25.51 o
  -3   1   9        3.92        4.20      6.42 o
  -2   1   9     1175.81     1123.80     24.53 o
  -1   1   9      100.72       98.62      9.48 o
   0   1   9      947.04      942.02     22.75 o
   1   1   9      181.67      221.67     14.27 o
   2   1   9      180.61      194.91     13.44 o
   3   1   9       79.39       90.72     14.27 o
   4   1   9      694.27      673.99     24.54 o
   5   1   9       15.13       15.69     10.35 o
   6   1   9      230.53      268.06     22.32 o
   7   1   9      152.79      108.83     26.78 o
   8   1   9       35.36       28.50     19.58 o
   9   1   9        8.84       38.87     21.88 o
  10   1   9       33.03       42.90     23.61 o
 -11   2   9       86.89       58.73     26.78 o
 -10   2   9        4.38      -10.36     16.41 o
  -9   2   9      231.81      204.99     36.28 o
  -8   2   9       25.69       31.78     13.56 o
  -7   2   9       30.66       28.54     13.12 o
  -6   2   9        3.68       -3.78      7.96 o
  -5   2   9      681.58      699.46     47.07 o
  -4   2   9       13.14        9.11      7.30 o
  -3   2   9      609.73      632.93     29.09 o
  -2   2   9      698.75      721.54     22.60 o
  -1   2   9     1360.23     1363.58     29.49 o
   0   2   9       12.05       14.06      6.36 o
   1   2   9     1133.17     1155.32     31.19 o
   2   2   9      339.49      377.47     24.19 o
   3   2   9       44.32       26.74      9.02 o
   4   2   9      115.86      104.28     12.37 o
   5   2   9      230.00      222.62     21.06 o
   6   2   9        1.59       -2.28     10.98 o
   7   2   9       46.30       41.17     19.87 o
   8   2   9       10.17       19.58     19.00 o
   9   2   9        3.57       15.84     19.87 o
  10   2   9        7.01       -6.91     17.85 o
 -11   3   9        4.11       -6.91     19.87 o
 -10   3   9       26.06       38.58     23.61 o
  -9   3   9        5.80        7.20     17.85 o
  -8   3   9       85.04       97.99     45.92 o
  -7   3   9      118.26       64.73     19.72 o
  -6   3   9      105.36      147.00     18.47 o
  -5   3   9      130.51       97.77     15.53 o
  -4   3   9      168.65      169.74     17.01 o
  -3   3   9      187.43      186.43     16.79 o
  -2   3   9      259.31      312.56     26.65 o
  -1   3   9       12.41        0.55      6.55 o
   0   3   9     1119.98     1160.85     36.11 o
   1   3   9      158.32      150.00     15.94 o
   2   3   9      921.40      945.04     68.16 o
   3   3   9        0.47        0.86      8.41 o
   4   3   9        2.21        0.56     10.05 o
   5   3   9      135.60      156.73     21.16 o
   6   3   9       10.50        2.51     12.51 o
   7   3   9        2.80       -6.05     15.55 o
   8   3   9      109.91       93.57     25.91 o
   9   3   9       17.32       32.25     21.31 o
 -10   4   9        0.02       13.24     20.15 o
  -9   4   9       63.39       79.18     28.22 o
  -8   4   9       62.41       63.23     21.02 o
  -7   4   9       49.82       34.04     12.78 o
  -6   4   9        0.25       -3.90     10.57 o
  -5   4   9       18.18       35.47     10.42 o
  -4   4   9       30.07       19.31      9.85 o
  -3   4   9     1049.45     1078.53     42.90 o
  -2   4   9        2.23        1.61      9.21 o
  -1   4   9      248.34      224.18     19.01 o
   0   4   9        0.25        1.92      8.12 o
   1   4   9      111.49       80.06     14.68 o
   2   4   9       59.39       64.47     18.49 o
   3   4   9      605.73      603.47     34.74 o
   4   4   9        0.05       16.23     11.80 o
   5   4   9       35.79       37.72     15.07 o
   6   4   9        0.33      -11.27     11.27 o
   7   4   9       53.31       61.30     17.61 o
   8   4   9       14.50       10.36     19.58 o
   9   4   9        6.35        2.59     19.58 o
 -10   5   9      204.76      219.97     42.04 o
  -9   5   9        4.30      -18.14     18.14 o
  -8   5   9       33.88       35.99     23.61 o
  -7   5   9        5.05        5.70     12.57 o
  -6   5   9       56.43       40.64     32.11 o
  -5   5   9       43.83       37.76     12.55 o
  -4   5   9      409.28      471.71     34.56 o
  -3   5   9       19.61       18.46     11.34 o
  -2   5   9       37.00       34.28     16.41 o
  -1   5   9       63.14       43.58     12.43 o
   0   5   9      387.01      369.29     27.18 o
   1   5   9      400.64      450.10     26.49 o
   2   5   9       22.48       14.17      9.87 o
   3   5   9       79.59       71.63     17.91 o
   4   5   9       59.14       63.92     18.12 o
   5   5   9      107.43      123.28     21.26 o
   6   5   9       72.97       65.24     29.08 o
   7   5   9        3.90      -11.98     12.62 o
   8   5   9       13.97        8.64     18.71 o
  -9   6   9       83.80       20.73     25.05 o
  -8   6   9        6.69        0.45     16.87 o
  -7   6   9      109.06      160.26     35.56 o
  -6   6   9       17.76       10.85     14.81 o
  -5   6   9      120.86       78.28     37.74 o
  -4   6   9      416.63      347.13     36.48 o
  -3   6   9       54.39       32.87     21.71 o
  -2   6   9       49.23       14.09     11.92 o
  -1   6   9      545.58      579.23     30.94 o
   0   6   9        1.09        7.62      9.82 o
   1   6   9      523.08      523.04     31.07 o
   2   6   9        0.57        0.67      9.75 o
   3   6   9      129.64      163.89     24.53 o
   4   6   9      114.53      104.67     21.44 o
   5   6   9        8.76        5.74     14.03 o
   6   6   9        7.39       -6.12     13.81 o
   7   6   9        6.39       16.26     16.92 o
  -8   7   9        6.89       18.43     35.41 o
  -7   7   9       16.64       24.09     22.32 o
  -6   7   9       86.93       43.62     30.37 o
  -5   7   9       16.14       18.26     16.68 o
  -4   7   9      133.26      150.59     27.95 o
  -3   7   9       28.74       18.67     14.81 o
  -2   7   9       12.87       -1.99     12.81 o
  -1   7   9       73.88       42.36     18.74 o
   0   7   9       23.39       17.50     12.76 o
   1   7   9       17.84        4.31     15.34 o
   2   7   9       10.08       23.49     15.41 o
   3   7   9      101.77       79.04     20.45 o
   4   7   9      179.95      184.27     28.16 o
   5   7   9        4.37        8.48     15.50 o
   6   7   9       16.88       29.81     25.05 o
   7   7   9        3.91      -11.23     19.29 o
  -7   8   9       13.22       10.87     26.23 o
  -6   8   9       15.45       22.49     18.59 o
  -5   8   9       87.85       47.83     28.56 o
  -4   8   9        1.58       -6.97     14.34 o
  -3   8   9        7.74       14.05     15.77 o
  -2   8   9        0.98       -0.86     13.19 o
  -1   8   9       56.08       42.53     17.34 o
   0   8   9        3.33        0.21     11.63 o
   1   8   9       12.57        8.45     11.48 o
   2   8   9        5.84       -7.83     14.95 o
   3   8   9        1.95       14.60     17.04 o
   4   8   9        0.14      -14.60     14.60 o
   5   8   9       23.59       28.97     18.51 o
  -6   9   9       57.82       72.84     33.05 o
  -5   9   9        1.32       -4.35     17.07 o
  -4   9   9        6.20       -0.41     15.81 o
  -3   9   9       36.78       23.74     17.43 o
  -2   9   9       46.46       31.52     17.88 o
  -1   9   9        0.83       -6.25     16.40 o
   0   9   9        5.31        4.52     17.99 o
   1   9   9        4.19      -14.79     14.80 o
   2   9   9       25.09       22.04     19.40 o
   3   9   9        6.81        6.66     18.83 o
   4   9   9        0.34      -10.74     22.75 o
  -3  10   9        2.29       -9.84     15.99 o
  -2  10   9        9.35        0.88     16.18 o
  -1  10   9        0.47       -0.68     19.72 o
   0  10   9        0.52      -23.32     23.32 o
   1  10   9        5.30       -1.44     28.79 o
  -2 -14  10        0.26      -12.33     12.33 o
  -1 -14  10        0.79       -2.30     14.08 o
   0 -14  10      118.53      116.99     20.92 o
   1 -14  10        2.93       11.34     14.66 o
   3 -14  10        0.61        7.49     25.62 o
  -5 -13  10       16.24       12.38     19.58 o
  -4 -13  10        0.55        0.77     11.93 o
  -3 -13  10       23.42       28.31     14.33 o
  -2 -13  10        5.25       -4.40     12.14 o
  -1 -13  10       66.34       72.34     17.15 o
   0 -13  10        3.56        5.62     12.76 o
   1 -13  10      150.69      118.51     28.12 o
   2 -13  10        1.20        4.81     15.94 o
   3 -13  10       12.51        4.89     24.76 o
   4 -13  10        5.73       20.66     24.60 o
   5 -13  10       19.63       22.24     27.10 o
  -6 -12  10       20.17       20.86     12.66 o
  -5 -12  10        8.07        1.77     11.19 o
  -4 -12  10      134.42      135.40     27.64 o
  -3 -12  10       35.72       26.30     12.72 o
  -2 -12  10       53.23       54.64     14.75 o
  -1 -12  10       56.44       40.20     13.99 o
   0 -12  10       33.77       26.89     13.28 o
   1 -12  10       91.70       64.35     18.76 o
   2 -12  10       55.05       49.05     13.40 o
   3 -12  10       18.56       11.44     20.31 o
   4 -12  10      175.22       61.98     94.72 o
   5 -12  10        7.95       -9.07     22.35 o
   6 -12  10       75.35       34.84     40.31 o
   7 -12  10       22.00       -2.30     33.11 o
  -7 -11  10       22.10       35.13     13.07 o
  -6 -11  10        0.21       -6.38      9.95 o
  -5 -11  10       51.67       49.64     13.58 o
  -4 -11  10       42.45       32.03     12.69 o
  -3 -11  10       39.11       27.02     12.55 o
  -2 -11  10       36.60       35.57     12.59 o
  -1 -11  10       64.96       80.79     15.34 o
   0 -11  10        3.29       -9.14      9.88 o
   1 -11  10      262.39      300.14     25.44 o
   2 -11  10       16.94        8.62      9.87 o
   3 -11  10       14.53       16.05     20.20 o
   4 -11  10        0.06       -1.13     20.81 o
   5 -11  10       43.08       22.10     33.83 o
   6 -11  10       15.79       -2.12     21.27 o
   7 -11  10      108.21       47.67     56.72 o
   8 -11  10        0.12        9.21     30.52 o
  -8 -10  10       98.90       81.70     15.28 o
  -7 -10  10       33.38       33.86     12.38 o
  -6 -10  10       39.08       35.89     12.25 o
  -5 -10  10        2.42       11.21      9.98 o
  -4 -10  10       67.36       92.22     18.43 o
  -3 -10  10      178.97      164.47     22.41 o
  -2 -10  10      827.15      849.45     41.50 o
  -1 -10  10      243.19      234.51     26.56 o
   0 -10  10        0.88        1.80     11.72 o
   1 -10  10       37.22        5.43     10.54 o
   2 -10  10     1062.28     1156.16     32.90 o
   3 -10  10       46.78       39.69     16.21 o
   4 -10  10       11.14       19.29     20.66 o
   5 -10  10        0.93       -2.47     19.99 o
   6 -10  10        0.69      -18.69     18.69 o
   7 -10  10        2.50       -6.79     20.45 o
   8 -10  10       50.11        3.59     51.97 o
  -9  -9  10       75.72       76.88     15.51 o
  -8  -9  10       51.26       80.39     35.56 o
  -7  -9  10       52.11       28.89     13.03 o
  -6  -9  10        9.94       16.83     12.52 o
  -5  -9  10      287.62      308.27     27.91 o
  -4  -9  10      116.87      105.45     21.31 o
  -3  -9  10      894.53      951.97     41.24 o
  -2  -9  10        9.53       11.18     11.06 o
  -1  -9  10        1.84       13.46     11.19 o
   0  -9  10       29.12       24.66     10.25 o
   1  -9  10        1.34       11.21      8.85 o
   2  -9  10       50.37       41.26     11.65 o
   3  -9  10      659.19      748.46     37.03 o
   4  -9  10      304.56      284.75     54.70 o
   5  -9  10      255.79       98.20     89.11 o
   6  -9  10        7.76      -13.06     18.79 o
   7  -9  10      100.22       35.90     30.66 o
   8  -9  10       44.33       16.84     21.45 o
   9  -9  10       48.37       25.34     27.64 o
  -9  -8  10       44.91       61.53     15.84 o
  -8  -8  10       31.04       38.29     25.62 o
  -7  -8  10       28.31      -10.08     19.00 o
  -6  -8  10      251.47      262.98     26.20 o
  -5  -8  10        2.17        0.75     10.37 o
  -4  -8  10       19.50       31.43     12.58 o
  -3  -8  10      108.34       99.41     16.81 o
  -2  -8  10        5.49       14.71     10.89 o
  -1  -8  10      167.59      210.85     19.22 o
   0  -8  10      168.52      205.45     19.21 o
   1  -8  10      387.70      394.70     23.30 o
   2  -8  10      101.37       72.96     13.38 o
   3  -8  10       84.88       75.84     14.76 o
   4  -8  10       17.58        4.66     18.18 o
   5  -8  10        8.63        9.74     19.11 o
   6  -8  10      408.19      271.21     48.66 o
   7  -8  10        0.07       -4.53     18.42 o
   8  -8  10      166.91      141.65     38.00 o
   9  -8  10        8.71       24.47     24.47 o
 -10  -7  10        1.36       -2.96     12.13 o
  -9  -7  10      185.64      214.81     22.71 o
  -8  -7  10       47.12       51.55     14.54 o
  -7  -7  10       92.97       78.89     27.06 o
  -6  -7  10      130.90      108.26     30.23 o
  -5  -7  10      239.70      196.93     21.46 o
  -4  -7  10      612.47      578.73     31.55 o
  -3  -7  10       49.29       55.10     13.45 o
  -2  -7  10      198.30      222.58     18.72 o
  -1  -7  10      419.91      466.09     24.84 o
   0  -7  10       20.03        8.02      7.22 o
   1  -7  10      113.66      123.79     14.42 o
   2  -7  10       83.97       86.47     12.62 o
   3  -7  10      298.45      325.98     21.26 o
   4  -7  10       91.69       95.77     27.31 o
   5  -7  10       62.25        6.05     27.93 o
   6  -7  10       56.08       12.09     18.89 o
   7  -7  10       61.91       56.80     24.62 o
   8  -7  10        0.54       -7.58     15.36 o
   9  -7  10       40.91       48.12     43.04 o
  10  -7  10        0.19      -23.03     23.03 o
 -10  -6  10       63.87       66.54     16.65 o
  -9  -6  10        0.99       14.86     12.21 o
  -8  -6  10      207.26      200.26     22.10 o
  -7  -6  10       18.93       29.41     22.31 o
  -6  -6  10      717.43      694.45     55.86 o
  -5  -6  10       35.78       53.26     22.17 o
  -4  -6  10      584.93      624.37     30.97 o
  -3  -6  10      197.77      181.07     13.77 o
  -2  -6  10      444.42      458.45     19.07 o
  -1  -6  10       50.83       37.74     10.96 o
   0  -6  10       64.77       77.31      8.45 o
   1  -6  10       11.25        6.69      5.62 o
   2  -6  10      389.42      446.06     16.31 o
   3  -6  10       20.89       22.76      6.69 o
   4  -6  10      309.24      313.98     18.07 o
   5  -6  10       20.11       28.89     14.63 o
   6  -6  10      313.21      430.00     38.51 o
   7  -6  10        2.09        2.44     14.45 o
   8  -6  10      194.12      249.49     35.13 o
   9  -6  10        0.11       16.41     25.91 o
  10  -6  10       18.56       21.02     27.35 o
 -11  -5  10      116.01      123.23     25.05 o
 -10  -5  10        9.74       -7.14     11.10 o
  -9  -5  10       28.50       28.73     13.37 o
  -8  -5  10        4.91       12.27     11.27 o
  -7  -5  10      490.37      463.90     29.49 o
  -6  -5  10      117.78      128.50     20.47 o
  -5  -5  10      308.27      284.77     27.78 o
  -4  -5  10       76.77       80.36     15.78 o
  -3  -5  10      667.20      678.97     26.82 o
  -2  -5  10       20.17       21.77      6.40 o
  -1  -5  10      391.08      384.72     13.82 o
   0  -5  10       22.13       20.20      5.05 o
   1  -5  10      293.41      318.30     12.20 o
   2  -5  10        0.38       -1.08      4.40 o
   3  -5  10     1066.96     1222.76     22.48 o
   4  -5  10        4.59        1.40      6.44 o
   5  -5  10      222.08      223.79     19.79 o
   6  -5  10        1.41      -11.08     11.08 o
   7  -5  10      634.38      784.32    110.15 o
   8  -5  10       54.25       57.29     27.64 o
   9  -5  10       56.83       75.43     30.23 o
  10  -5  10        6.04       12.67     23.61 o
 -11  -4  10        2.67       11.52     16.70 o
 -10  -4  10       20.13       32.90     13.60 o
  -9  -4  10        6.96       10.82     11.97 o
  -8  -4  10      177.89      224.02     20.81 o
  -7  -4  10       60.07       52.13     12.15 o
  -6  -4  10      299.80      340.26     23.63 o
  -5  -4  10       45.61       37.87      9.10 o
  -4  -4  10      502.87      536.18     22.95 o
  -3  -4  10       11.49       11.32      8.15 o
  -2  -4  10      549.13      563.42     25.22 o
  -1  -4  10       99.52       93.64     10.91 o
   0  -4  10      163.55      153.91     12.07 o
   1  -4  10       43.19       31.45      6.28 o
   2  -4  10      324.08      333.88     14.38 o
   3  -4  10       16.30       15.69      5.66 o
   4  -4  10      538.92      583.01     29.27 o
   5  -4  10       36.31       39.36     11.38 o
   6  -4  10      309.03      381.74     27.80 o
   7  -4  10       55.57      123.82     46.29 o
   8  -4  10      206.67      226.59     38.58 o
   9  -4  10       27.68       50.67     26.20 o
  10  -4  10       79.21      107.68     34.55 o
 -11  -3  10       79.03       75.72     23.03 o
 -10  -3  10       17.85       18.55     13.37 o
  -9  -3  10      223.74      308.93     37.57 o
  -8  -3  10       33.87       35.19     11.76 o
  -7  -3  10      666.09      717.05     33.76 o
  -6  -3  10       44.00       31.72     12.18 o
  -5  -3  10      122.44      147.06     14.32 o
  -4  -3  10        0.40       -2.44      6.96 o
  -3  -3  10      311.68      335.44     19.88 o
  -2  -3  10        0.07        4.21      5.66 o
  -1  -3  10      421.65      453.69     20.11 o
   0  -3  10        9.47       -3.74      4.16 o
   1  -3  10       63.34       59.14      9.74 o
   2  -3  10       13.87        9.78      5.55 o
   3  -3  10      245.18      285.70     14.84 o
   4  -3  10       48.60       44.43      8.63 o
   5  -3  10      117.58      135.05     12.97 o
   6  -3  10        0.33        9.47     15.82 o
   7  -3  10      252.65      239.54     37.72 o
   8  -3  10        6.14        3.45     19.29 o
   9  -3  10      180.50      127.26     31.96 o
  10  -3  10       71.29       99.04     34.26 o
 -11  -2  10       29.34       27.35     18.71 o
 -10  -2  10       90.58      107.39     25.62 o
  -9  -2  10       18.53       11.44     12.19 o
  -8  -2  10      123.15      165.92     23.18 o
  -7  -2  10        1.08       -0.22      8.84 o
  -6  -2  10      199.31      212.92     19.47 o
  -5  -2  10        2.70        0.04      7.09 o
  -4  -2  10      555.54      578.30     24.95 o
  -3  -2  10      340.51      323.36     18.34 o
  -2  -2  10      392.07      426.72     19.12 o
  -1  -2  10        0.18        2.33      4.83 o
   0  -2  10      287.50      308.15     13.74 o
   1  -2  10       31.50       32.74      6.43 o
   2  -2  10     1073.87     1145.44     23.15 o
   3  -2  10      412.96      391.50     20.04 o
   4  -2  10      310.56      327.23     18.80 o
   5  -2  10       13.78       13.38      7.94 o
   6  -2  10       30.33       39.03     19.11 o
   7  -2  10       19.12       37.14     21.88 o
   8  -2  10       99.80      127.55     30.23 o
   9  -2  10        0.12      -18.43     18.43 o
  10  -2  10       35.89       46.93     28.79 o
 -11  -1  10       40.73       21.88     20.15 o
 -10  -1  10       16.94       27.64     19.29 o
  -9  -1  10       44.24       43.42     15.17 o
  -8  -1  10       78.25       76.07     17.36 o
  -7  -1  10       94.95      112.21     16.01 o
  -6  -1  10       46.77       67.05     18.23 o
  -5  -1  10      285.67      328.05     22.19 o
  -4  -1  10      407.62      397.46     23.41 o
  -3  -1  10      464.47      457.55     21.34 o
  -2  -1  10       68.38       40.54      9.76 o
  -1  -1  10      307.94      322.60     16.01 o
   0  -1  10       26.76       33.59      8.25 o
   1  -1  10      144.80      156.39     10.63 o
   2  -1  10        0.15       -1.79      5.50 o
   3  -1  10      408.34      368.90     20.09 o
   4  -1  10        8.03        5.49      7.35 o
   5  -1  10      302.36      350.64     20.57 o
   6  -1  10       20.10       23.44     14.67 o
   7  -1  10      145.46      161.81     34.26 o
   8  -1  10        5.98       23.03     21.31 o
   9  -1  10       65.23      124.38     32.25 o
  10  -1  10        0.33      -17.56     19.87 o
 -11   0  10        3.52        5.76     19.29 o
 -10   0  10       45.08       48.08     21.59 o
  -9   0  10        0.71       -3.03     11.76 o
  -8   0  10      263.81      255.80     26.93 o
  -7   0  10      109.41      108.82     16.19 o
  -6   0  10      273.71      233.62     21.96 o
  -5   0  10      104.73      107.49     14.43 o
  -4   0  10      221.56      261.18     20.20 o
  -3   0  10      141.79      163.92     14.75 o
  -2   0  10      231.58      236.61     16.83 o
  -1   0  10       46.94       67.81      7.61 o
   0   0  10     1414.71     1498.23     27.40 o
   1   0  10       87.46       95.22     11.61 o
   2   0  10      144.24      171.09     17.01 o
   3   0  10       18.36       15.35      7.86 o
   4   0  10      186.89      200.14     19.57 o
   5   0  10        7.09       16.48      8.62 o
   6   0  10      529.46      571.80     53.55 o
   7   0  10        7.99       32.53     21.59 o
   8   0  10       54.61       55.57     25.05 o
   9   0  10       50.30       66.80     26.20 o
  10   0  10       11.09       16.12     21.88 o
 -11   1  10       24.21       39.44     23.61 o
 -10   1  10        6.56        6.91     19.29 o
  -9   1  10      121.25      109.45     20.66 o
  -8   1  10        8.20       11.55     11.66 o
  -7   1  10       72.48       97.63     18.74 o
  -6   1  10       45.00       52.95     13.12 o
  -5   1  10      479.72      476.06     29.93 o
  -4   1  10       78.32       53.71     12.66 o
  -3   1  10      456.75      482.12     24.32 o
  -2   1  10      262.96      267.14     18.42 o
  -1   1  10     3879.43     3774.73     58.70 o
   0   1  10        4.15       15.19      6.96 o
   1   1  10     1319.87     1364.82     34.38 o
   2   1  10      397.30      396.84     21.80 o
   3   1  10      307.87      311.79     21.18 o
   4   1  10       20.61       15.62      8.94 o
   5   1  10      295.20      321.84     25.11 o
   6   1  10        2.76       13.00     13.12 o
   7   1  10        6.23       -4.89     16.70 o
   8   1  10       26.13       14.68     20.15 o
   9   1  10       88.85       59.60     25.05 o
  10   1  10        0.89       10.08     22.17 o
 -11   2  10       25.40       42.90     25.62 o
 -10   2  10       11.44        7.49     20.73 o
  -9   2  10        1.26       18.14     19.87 o
  -8   2  10       22.06       11.02     12.90 o
  -7   2  10      181.37      150.54     22.70 o
  -6   2  10      216.52      273.14     28.14 o
  -5   2  10       14.29       -2.36      8.10 o
  -4   2  10      453.98      544.85     27.54 o
  -3   2  10       18.96       14.13      9.10 o
  -2   2  10       43.32       32.82     10.41 o
  -1   2  10     1415.43     1366.32     30.88 o
   0   2  10     2088.79     2256.13     46.65 o
   1   2  10     1638.91     1638.27     61.63 o
   2   2  10       25.90       15.33      9.34 o
   3   2  10       16.86       14.44      9.43 o
   4   2  10      303.75      320.70     20.31 o
   5   2  10       18.75       20.52     13.40 o
   6   2  10       22.53       47.27     15.37 o
   7   2  10        0.39       -6.91     17.56 o
   8   2  10       17.94       51.25     23.32 o
   9   2  10        4.59       11.80     21.02 o
 -10   3  10        9.16       12.09     19.87 o
  -9   3  10       16.90       17.85     20.73 o
  -8   3  10       29.88        6.82     13.48 o
  -7   3  10       30.92       38.34     15.61 o
  -6   3  10        0.05       -5.11     10.68 o
  -5   3  10      434.61      403.81     38.74 o
  -4   3  10      141.08      122.68     15.85 o
  -3   3  10       10.79        5.70      8.10 o
  -2   3  10      109.42      116.19     15.09 o
  -1   3  10       10.32        2.88      8.72 o
   0   3  10       32.61       30.23     14.37 o
   1   3  10       65.96       37.59     17.69 o
   2   3  10       61.86       44.99     11.68 o
   3   3  10        1.18       10.05      9.19 o
   4   3  10       27.51       17.92     13.01 o
   5   3  10      168.26      134.56     21.15 o
   6   3  10       86.33      127.14     21.37 o
   7   3  10       69.64       69.68     24.47 o
   8   3  10        3.25       -2.30     18.43 o
   9   3  10        3.01      -17.85     17.85 o
 -10   4  10       70.65       95.01     31.67 o
  -9   4  10       29.86       36.28     23.61 o
  -8   4  10      172.49      204.78     27.86 o
  -7   4  10       11.92       14.92     13.31 o
  -6   4  10        2.30        5.05     11.68 o
  -5   4  10        0.10        4.80     10.20 o
  -4   4  10      205.13      229.96     23.16 o
  -3   4  10       12.46       11.80     10.76 o
  -2   4  10      591.77      630.28     35.24 o
  -1   4  10       39.07       18.76     11.81 o
   0   4  10      391.71      422.54     26.68 o
   1   4  10       18.00       25.00     10.33 o
   2   4  10      106.77      109.75     16.07 o
   3   4  10      317.14      292.00     22.40 o
   4   4  10      117.24       94.87     32.82 o
   5   4  10        5.94        7.89     13.65 o
   6   4  10        2.55       11.23     14.18 o
   7   4  10        1.68       23.03     20.44 o
   8   4  10       10.87       -2.02     19.87 o
  -9   5  10       24.60       27.93     24.47 o
  -8   5  10        1.80      -12.67     19.29 o
  -7   5  10      105.40      110.58     25.24 o
  -6   5  10        1.35       -6.62     11.70 o
  -5   5  10       23.68       28.77     18.67 o
  -4   5  10        2.82        1.74     12.65 o
  -3   5  10      391.97      374.57     56.00 o
  -2   5  10      132.08       85.11     21.48 o
  -1   5  10      159.65      194.41     28.15 o
   0   5  10        1.73        4.72     10.19 o
   1   5  10      388.64      423.03     31.13 o
   2   5  10      212.80      183.95     20.07 o
   3   5  10      114.65      135.50     22.96 o
   4   5  10       11.56       22.85     15.49 o
   5   5  10       13.40       22.00     15.15 o
   6   5  10        7.06       -6.82     14.11 o
   7   5  10       12.27        9.79     20.44 o
   8   5  10        1.21      -11.52     18.43 o
  -8   6  10        5.04       -4.32     27.93 o
  -7   6  10        0.24       -1.76     22.60 o
  -6   6  10       47.35       26.62     17.35 o
  -5   6  10        0.80      -11.85     12.31 o
  -4   6  10      162.92      159.67     28.20 o
  -3   6  10        7.43        4.86     13.64 o
  -2   6  10        7.35       13.21     15.05 o
  -1   6  10      105.30       50.29     34.56 o
   0   6  10      126.91      127.55     29.46 o
   1   6  10       38.05       35.03     19.57 o
   2   6  10       61.71       76.69     15.21 o
   3   6  10       23.49       21.75     16.36 o
   4   6  10       57.71       67.15     20.02 o
   5   6  10        1.90        5.79     14.25 o
   6   6  10       15.87        9.58     16.59 o
   7   6  10       11.56      -11.23     19.87 o
  -7   7  10       15.64        6.44     21.70 o
  -6   7  10        0.96        3.36     16.93 o
  -5   7  10       75.13       46.37     26.13 o
  -4   7  10       23.97        7.74     15.51 o
  -3   7  10      108.72       72.77     35.58 o
  -2   7  10        6.99       -3.36     14.10 o
  -1   7  10      128.02       93.84     44.32 o
   0   7  10        1.34       -8.15     14.62 o
   1   7  10       36.77       32.27     13.77 o
   2   7  10        1.81       -9.79     17.13 o
   3   7  10       18.83       26.63     17.88 o
   4   7  10        0.49       -2.86     15.88 o
   5   7  10       26.18       28.72     29.37 o
   6   7  10        4.47       -7.03     26.06 o
  -6   8  10       51.57       54.21     21.84 o
  -5   8  10        7.54       14.05     17.85 o
  -4   8  10       32.01       24.53     27.13 o
  -3   8  10       57.91       27.40     23.33 o
  -2   8  10       54.37       38.33     18.19 o
  -1   8  10        0.06        4.78     14.95 o
   0   8  10        1.46        9.42     15.49 o
   1   8  10        0.06      -13.99     13.99 o
   2   8  10       15.68       -2.08     22.03 o
   3   8  10       18.32       11.10     17.40 o
   4   8  10        9.29       18.61     18.27 o
  -4   9  10        0.05        6.79     17.28 o
  -3   9  10        0.72        7.52     17.04 o
  -2   9  10        5.66       -4.06     15.89 o
  -1   9  10        5.92       -5.98     16.49 o
   0   9  10        1.22        6.56     16.25 o
   1   9  10       10.39      -11.23     23.90 o
   2   9  10        0.03      -15.68     15.68 o
  -2 -14  11        0.79       15.26     25.34 o
  -1 -14  11       85.52       67.14     18.74 o
   0 -14  11        0.60        5.79     15.06 o
   1 -14  11       88.05       91.45     19.94 o
  -4 -13  11       28.69       14.46     13.23 o
  -3 -13  11        9.72        7.34     13.45 o
  -2 -13  11       21.24       15.53     13.73 o
  -1 -13  11       51.36       61.62     16.82 o
   0 -13  11      272.89      313.33     35.74 o
   1 -13  11       61.35       67.98     17.37 o
   2 -13  11        0.34       10.08     23.61 o
   3 -13  11        2.46       -9.50     24.47 o
   4 -13  11       84.47       37.81     39.16 o
   5 -13  11       15.41      -20.15     37.72 o
  -6 -12  11        0.42       -9.50     16.12 o
  -5 -12  11       13.01       12.40     12.18 o
  -4 -12  11       36.86       25.32     13.29 o
  -3 -12  11       26.70       27.97     13.27 o
  -2 -12  11        7.48        1.27     11.54 o
  -1 -12  11      226.15      232.61     30.33 o
   0 -12  11       11.00        7.80     11.84 o
   1 -12  11       61.08       59.63     26.88 o
   2 -12  11        0.22        3.32     10.47 o
   3 -12  11        6.69       -6.91     24.47 o
   4 -12  11       48.16        9.54     22.89 o
   5 -12  11      143.05       37.62     67.52 o
   6 -12  11        0.12       -3.88     24.16 o
  -7 -11  11       15.78        9.66     21.02 o
  -6 -11  11      116.91      127.28     19.55 o
  -5 -11  11       59.62       63.83     14.79 o
  -4 -11  11      151.59      116.22     17.30 o
  -3 -11  11        8.18       17.61     11.36 o
  -2 -11  11       50.62       34.61     13.14 o
  -1 -11  11      177.43      162.15     27.74 o
   0 -11  11      579.56      594.54     35.21 o
   1 -11  11      179.80      192.55     21.55 o
   2 -11  11       92.59      134.03     18.31 o
   3 -11  11       53.70       23.78     27.93 o
   4 -11  11       44.01        6.47     26.06 o
   5 -11  11        2.08       -9.96     21.26 o
   6 -11  11       41.24       20.56     25.09 o
   7 -11  11        0.21      -13.00     21.92 o
  -8 -10  11        0.00       -3.76     16.43 o
  -7 -10  11       87.72       89.01     23.74 o
  -6 -10  11       29.08       33.31     14.64 o
  -5 -10  11      139.92      141.65     21.37 o
  -4 -10  11        0.39       17.84     12.37 o
  -3 -10  11       45.73       56.57     17.85 o
  -2 -10  11       20.93        1.09     12.65 o
  -1 -10  11      111.80      127.47     24.18 o
   0 -10  11       45.24       47.76     15.97 o
   1 -10  11      267.70      263.31     29.10 o
   2 -10  11       17.45       18.43     11.60 o
   3 -10  11      111.57       47.41     67.66 o
   4 -10  11       44.68       10.36     24.18 o
   5 -10  11      167.58       47.83     48.95 o
   6 -10  11       76.70       38.65     25.35 o
   7 -10  11       63.83       25.18     48.23 o
   8 -10  11        0.71      -11.62     21.84 o
  -8  -9  11       70.20       57.29     33.11 o
  -7  -9  11        1.96      -18.71     18.71 o
  -6  -9  11        2.40       -0.33     11.16 o
  -5  -9  11        0.02        1.42     10.29 o
  -4  -9  11       39.50       42.36     15.17 o
  -3  -9  11       62.20       58.10     16.25 o
  -2  -9  11      847.66      806.58     39.74 o
  -1  -9  11        5.66        7.68     11.35 o
   0  -9  11       23.43       10.85      9.94 o
   1  -9  11        0.14       -4.14      8.07 o
   2  -9  11      365.48      451.45     27.13 o
   3  -9  11        3.01       -6.47     11.64 o
   4  -9  11      129.32       68.60     82.92 o
   5  -9  11        0.10       -1.76     19.34 o
   6  -9  11       49.95       24.00     47.36 o
   7  -9  11        5.68        3.23     20.29 o
   8  -9  11       31.33       -0.29     21.93 o
   9  -9  11        4.32        2.30     25.91 o
  -9  -8  11       56.61       63.61     17.22 o
  -8  -8  11       18.44       36.22     14.59 o
  -7  -8  11       92.51       59.60     27.06 o
  -6  -8  11       18.57       13.24     19.29 o
  -5  -8  11      168.74      165.32     40.45 o
  -4  -8  11       71.32       67.65     18.57 o
  -3  -8  11      182.25      195.95     23.03 o
  -2  -8  11       61.32       27.76     15.26 o
  -1  -8  11       82.38       74.44     16.38 o
   0  -8  11        0.93       -1.20      7.38 o
   1  -8  11      192.44      204.23     18.28 o
   2  -8  11       24.11       19.28      9.28 o
   3  -8  11      162.22      150.74     30.09 o
   4  -8  11      187.32       68.60     82.06 o
   5  -8  11       33.97       12.42     19.24 o
   6  -8  11       27.32        3.38     19.29 o
   7  -8  11       32.88        2.95     19.59 o
   8  -8  11        0.18       11.52     25.34 o
   9  -8  11       18.50       10.65     23.90 o
 -10  -7  11       72.19       68.52     20.73 o
  -9  -7  11        9.25        0.06     11.98 o
  -8  -7  11      145.25      120.25     19.44 o
  -7  -7  11        3.37        8.09     10.80 o
  -6  -7  11      447.80      416.32     52.11 o
  -5  -7  11        1.24        0.58     16.99 o
  -4  -7  11       63.14       59.17     14.86 o
  -3  -7  11       10.58       23.59     11.68 o
  -2  -7  11      189.97      243.98     30.52 o
  -1  -7  11       29.62       27.26      8.98 o
   0  -7  11      281.39      344.74     22.02 o
   1  -7  11        3.83        9.50      8.10 o
   2  -7  11      251.94      253.44     32.64 o
   3  -7  11        1.38        0.00     10.55 o
   4  -7  11       72.63       20.38     29.80 o
   5  -7  11       11.42       10.87     18.09 o
   6  -7  11      274.22      302.60     50.96 o
   7  -7  11       10.95       14.38     20.24 o
   8  -7  11       94.15       65.07     28.79 o
   9  -7  11        3.18       21.31     21.31 o
 -10  -6  11        8.58        0.02     13.68 o
  -9  -6  11       59.87       51.94     16.25 o
  -8  -6  11        4.09        9.59     11.60 o
  -7  -6  11      179.02      185.18     22.29 o
  -6  -6  11       58.95       44.27     13.84 o
  -5  -6  11      245.89      283.88     42.61 o
  -4  -6  11       48.75       46.35     20.73 o
  -3  -6  11      839.12      741.73     35.31 o
  -2  -6  11        0.20       -3.65      7.31 o
  -1  -6  11      234.60      209.91     20.65 o
   0  -6  11        9.25       -0.10      6.30 o
   1  -6  11      240.45      293.68     18.18 o
   2  -6  11       19.68        8.40      7.56 o
   3  -6  11      772.87      819.66     41.66 o
   4  -6  11       58.85       46.58     18.74 o
   5  -6  11      186.92      254.76     81.34 o
   6  -6  11       42.68       11.33     21.81 o
   7  -6  11      320.93      322.93     36.71 o
   8  -6  11        4.87        0.56     14.85 o
   9  -6  11        5.60        8.64     24.47 o
  10  -6  11        7.82       29.37     29.08 o
 -10  -5  11       48.24       43.25     20.30 o
  -9  -5  11        0.80       -4.25     11.68 o
  -8  -5  11      296.33      286.11     27.31 o
  -7  -5  11        0.13        4.38     10.58 o
  -6  -5  11      342.56      325.43     27.95 o
  -5  -5  11        4.22       -5.36      8.17 o
  -4  -5  11      160.68      175.65     22.46 o
  -3  -5  11       26.72       52.14     13.84 o
  -2  -5  11      690.43      671.18     33.55 o
  -1  -5  11        3.56       -6.39      6.39 o
   0  -5  11       14.36       12.33      6.48 o
   1  -5  11       26.61       28.35      8.26 o
   2  -5  11      416.42      466.35     19.36 o
   3  -5  11      231.97      223.51     18.31 o
   4  -5  11      154.02      181.15     15.14 o
   5  -5  11       48.68       39.73     14.34 o
   6  -5  11      394.33      450.31     72.34 o
   7  -5  11       77.17       83.55     26.92 o
   8  -5  11      189.51      181.07     23.89 o
   9  -5  11       10.81        7.77     25.34 o
  10  -5  11       13.16       21.02     27.06 o
 -10  -4  11       10.49       -7.00     12.04 o
  -9  -4  11      105.22      109.39     20.30 o
  -8  -4  11       49.76       57.29     14.59 o
  -7  -4  11      655.66      757.98     32.02 o
  -6  -4  11        2.39        2.22      8.34 o
  -5  -4  11      121.74      124.48     16.07 o
  -4  -4  11        0.01       -5.86      7.10 o
  -3  -4  11      756.04      760.77     25.95 o
  -2  -4  11       27.69       22.40      7.20 o
  -1  -4  11      125.98      136.60     13.71 o
   0  -4  11       10.87        4.86      6.77 o
   1  -4  11       84.04       99.03     12.80 o
   2  -4  11      116.00      117.33     10.23 o
   3  -4  11      519.18      579.45     22.83 o
   4  -4  11       96.29       81.33     11.83 o
   5  -4  11      143.57      165.53     24.97 o
   6  -4  11       11.61       39.16     22.80 o
   7  -4  11      261.84      214.59     26.20 o
   8  -4  11        3.76       23.32     22.75 o
   9  -4  11      113.28      135.61     37.43 o
  10  -4  11       10.24       23.03     25.34 o
 -11  -3  11        0.76        8.93     18.14 o
 -10  -3  11       64.51      114.95     20.82 o
  -9  -3  11       60.24       47.02     27.06 o
  -8  -3  11      136.77      167.96     22.68 o
  -7  -3  11       19.87        7.96      9.60 o
  -6  -3  11      400.66      440.12     39.32 o
  -5  -3  11       18.59       16.73      9.09 o
  -4  -3  11      446.56      467.27     24.19 o
  -3  -3  11        7.65       -1.08      6.26 o
  -2  -3  11      402.67      418.12     19.71 o
  -1  -3  11       29.19       20.64      8.67 o
   0  -3  11      121.14      129.17     10.80 o
   1  -3  11        0.33       -3.05      5.07 o
   2  -3  11      808.08      840.89     21.02 o
   3  -3  11       11.01       12.54      7.77 o
   4  -3  11       88.59      109.70     12.73 o
   5  -3  11        2.87        8.14     10.51 o
   6  -3  11      172.43      197.84     31.23 o
   7  -3  11       22.22        4.61     19.87 o
   8  -3  11      110.77      153.75     36.85 o
   9  -3  11        2.57      -20.15     20.15 o
  10  -3  11       80.36       93.57     34.26 o
 -11  -2  11       68.63       86.66     26.20 o
 -10  -2  11       47.24       52.11     17.22 o
  -9  -2  11      214.00      234.98     27.39 o
  -8  -2  11       18.65        2.48     11.75 o
  -7  -2  11      248.48      253.65     22.88 o
  -6  -2  11        0.04       17.59      9.09 o
  -5  -2  11      130.23      137.68     15.69 o
  -4  -2  11       46.70       47.08     11.07 o
  -3  -2  11      127.42      118.56     13.99 o
  -2  -2  11        0.05       -4.30      5.55 o
  -1  -2  11      117.49      101.29     11.44 o
   0  -2  11       49.16       32.61     13.67 o
   1  -2  11        1.63        7.45      5.66 o
   2  -2  11        6.50        7.40      7.29 o
   3  -2  11      485.80      444.07     22.60 o
   4  -2  11        8.45        9.57      8.21 o
   5  -2  11      115.74      146.05     15.52 o
   6  -2  11      194.37      166.03     22.14 o
   7  -2  11      204.84      196.07     38.58 o
   8  -2  11       24.46       55.86     27.93 o
   9  -2  11      122.12      114.30     35.13 o
  10  -2  11       22.26       21.59     24.47 o
 -11  -1  11        3.49       15.26     19.58 o
 -10  -1  11       97.58      109.98     27.93 o
  -9  -1  11       14.28       35.99     16.04 o
  -8  -1  11      260.13      309.16     30.11 o
  -7  -1  11       47.70       37.69     14.38 o
  -6  -1  11       25.93       47.23     12.58 o
  -5  -1  11       84.09      101.01     14.65 o
  -4  -1  11      403.21      416.16     25.13 o
  -3  -1  11      607.79      591.65     24.61 o
  -2  -1  11     2288.51     2245.70     45.09 o
  -1  -1  11       80.95      149.63     17.04 o
   0  -1  11      982.75     1033.12     24.15 o
   1  -1  11        0.00       50.92      8.63 o
   2  -1  11     1344.65     1408.70     50.00 o
   3  -1  11      281.03      316.46     19.72 o
   4  -1  11      293.56      334.30     21.77 o
   5  -1  11       70.12       71.12     16.71 o
   6  -1  11      386.50      334.27     44.91 o
   7  -1  11        3.65       36.57     22.75 o
   8  -1  11       55.90       55.86     25.91 o
   9  -1  11        0.65      -18.14     18.14 o
  10  -1  11        5.95       23.61     25.62 o
 -10   0  11        0.12       -5.76     17.27 o
  -9   0  11      116.84      135.71     28.36 o
  -8   0  11        2.42       10.58     13.14 o
  -7   0  11      233.88      287.25     29.47 o
  -6   0  11       19.38       14.78     10.83 o
  -5   0  11      345.45      366.91     26.77 o
  -4   0  11        1.96       -5.14     10.04 o
  -3   0  11      507.85      523.43     25.90 o
  -2   0  11       79.66       78.10     15.86 o
  -1   0  11     1768.26     1810.28     41.94 o
   0   0  11      202.38      231.06     14.14 o
   1   0  11     3566.36     3566.12     74.48 o
   2   0  11        0.16       -2.18      7.24 o
   3   0  11      146.30      161.30     16.69 o
   4   0  11       19.28       28.02     13.34 o
   5   0  11        0.82       -4.17      8.64 o
   6   0  11       38.02       48.08     23.32 o
   7   0  11      246.39      304.61     43.48 o
   8   0  11       24.64       29.66     22.75 o
   9   0  11       41.94       39.73     26.20 o
 -10   1  11        4.53        6.62     19.58 o
  -9   1  11       59.63       71.04     22.17 o
  -8   1  11      100.19      109.81     21.03 o
  -7   1  11       76.03       58.19     24.47 o
  -6   1  11      321.66      284.37     29.15 o
  -5   1  11      255.77      275.10     24.45 o
  -4   1  11      286.01      329.94     23.22 o
  -3   1  11        8.00       11.32      8.52 o
  -2   1  11      110.51      125.25     13.96 o
  -1   1  11      402.34      418.58     23.23 o
   0   1  11       36.59       38.78     10.07 o
   1   1  11       44.01       31.54     10.71 o
   2   1  11      217.73      255.91     20.55 o
   3   1  11       16.57        8.26      8.78 o
   4   1  11      293.88      302.48     21.45 o
   5   1  11      151.96      130.98     20.54 o
   6   1  11       59.25       69.10     24.18 o
   7   1  11        1.22        8.06     19.00 o
   8   1  11       41.15       28.50     24.18 o
   9   1  11        8.22       -2.02     21.59 o
 -10   2  11        0.22        2.30     21.31 o
  -9   2  11       69.09       90.83     21.44 o
  -8   2  11       37.08       24.25     16.27 o
  -7   2  11        2.33        1.28     12.73 o
  -6   2  11       15.05        3.81     13.16 o
  -5   2  11      369.39      358.14     32.09 o
  -4   2  11       63.74       45.23     10.93 o
  -3   2  11       91.82       78.11     16.13 o
  -2   2  11      125.88      155.25     18.70 o
  -1   2  11      140.00      144.90     21.22 o
   0   2  11      184.30      182.41     18.51 o
   1   2  11       62.39       35.68     15.92 o
   2   2  11       34.36       28.48     11.05 o
   3   2  11       38.88       29.10     12.63 o
   4   2  11       30.50        8.58     10.02 o
   5   2  11      460.90      420.28     34.02 o
   6   2  11        0.02        2.24     13.77 o
   7   2  11       23.81       53.84     24.76 o
   8   2  11       27.81       13.24     23.90 o
   9   2  11       13.68       60.46     28.50 o
 -10   3  11      101.09      105.38     32.82 o
  -9   3  11        1.53       -8.06     18.71 o
  -8   3  11       42.18       67.63     34.26 o
  -7   3  11       10.22       11.05     14.23 o
  -6   3  11      123.80      159.05     24.98 o
  -5   3  11        3.76       13.58     11.50 o
  -4   3  11       84.07       83.97     27.19 o
  -3   3  11        4.17       -4.60      8.12 o
  -2   3  11       12.71       20.36     11.68 o
  -1   3  11      238.97      257.33     25.91 o
   0   3  11     2481.05     2516.43     75.09 o
   1   3  11       14.14       18.35     10.83 o
   2   3  11        1.41        7.59      9.57 o
   3   3  11       51.06       41.55     12.52 o
   4   3  11       48.37       54.03     16.79 o
   5   3  11        5.27       16.57     14.75 o
   6   3  11       11.47       34.10     16.63 o
   7   3  11        8.97       12.38     21.88 o
   8   3  11       14.25       22.17     22.17 o
  -9   4  11       16.68        0.86     22.17 o
  -8   4  11        0.87        0.58     14.86 o
  -7   4  11       51.07       65.90     16.83 o
  -6   4  11       14.81        3.14     12.17 o
  -5   4  11      141.33       55.51     23.58 o
  -4   4  11        0.09        0.20     12.47 o
  -3   4  11       48.17       19.70     16.73 o
  -2   4  11        1.45       -3.38     11.81 o
  -1   4  11      128.53       79.04     37.83 o
   0   4  11       46.41       27.29     12.28 o
   1   4  11      206.74      224.00     22.79 o
   2   4  11        1.42        0.86     10.88 o
   3   4  11       64.10       71.95     14.10 o
   4   4  11        0.60        1.41     13.45 o
   5   4  11       31.91        8.30     15.07 o
   6   4  11        4.55        0.77     14.56 o
   7   4  11       11.91       20.73     22.75 o
  -8   5  11       17.76       14.28     27.50 o
  -7   5  11        0.09       14.83     19.05 o
  -6   5  11        5.42        3.49     17.41 o
  -5   5  11       36.17       14.88     14.93 o
  -4   5  11      230.34      261.52     35.13 o
  -3   5  11        6.82       -3.57     12.20 o
  -2   5  11       35.91        3.00     13.16 o
  -1   5  11       19.31       19.19     15.00 o
   0   5  11      276.95      309.02     67.52 o
   1   5  11       20.68       26.77     13.19 o
   2   5  11       17.77       17.81     12.41 o
   3   5  11        0.12      -13.16     13.16 o
   4   5  11      113.51       85.87     21.07 o
   5   5  11        0.25        3.51     15.23 o
   6   5  11        8.51       30.48     18.03 o
   7   5  11        6.27       11.52     23.32 o
  -8   6  11        0.09       14.40     30.81 o
  -7   6  11       23.54       42.17     23.23 o
  -6   6  11        0.06       -7.17     16.21 o
  -5   6  11      105.84       72.48     40.73 o
  -4   6  11        6.95        1.83     14.79 o
  -3   6  11      130.27       67.39     34.88 o
  -2   6  11       44.56       18.63     16.13 o
  -1   6  11      220.83      215.66     30.33 o
   0   6  11       15.67       14.28     14.55 o
   1   6  11       76.36       57.14     15.43 o
   2   6  11        2.92        7.01     11.51 o
   3   6  11       23.96       17.97     16.63 o
   4   6  11        5.09        0.78     29.66 o
   5   6  11       50.22       64.48     21.27 o
   6   6  11        0.52      -15.09     15.14 o
  -6   7  11       49.34       20.73     24.77 o
  -5   7  11       14.80       15.42     17.63 o
  -4   7  11       69.44       54.18     19.94 o
  -3   7  11       21.83       12.98     16.61 o
  -2   7  11        4.89        5.91     15.05 o
  -1   7  11       11.81       14.79     15.19 o
   0   7  11      126.92      130.86     31.67 o
   1   7  11       13.33       14.45     13.22 o
   2   7  11        1.70        0.92     16.25 o
   3   7  11       18.94       29.45     19.15 o
   4   7  11       14.35       23.69     18.20 o
  -5   8  11       29.03       42.37     21.70 o
  -4   8  11        3.96      -11.99     16.53 o
  -3   8  11        0.84        0.19     15.88 o
  -2   8  11        1.16       -0.33     15.50 o
  -1   8  11       42.34       21.29     16.81 o
   0   8  11        2.91       -6.59     15.78 o
   1   8  11       30.60       23.03     31.67 o
   2   8  11        0.45        6.27     18.90 o
   3   8  11        0.97        5.82     18.97 o
  -3 -13  12        0.32       23.07     14.29 o
  -2 -13  12       24.15       28.31     15.00 o
  -1 -13  12       89.93       67.57     17.62 o
   0 -13  12        0.94        9.36     14.05 o
   1 -13  12      221.74      238.40     25.95 o
   2 -13  12        9.45      -14.68     21.88 o
   3 -13  12        0.38       24.18     29.66 o
   4 -13  12        0.00        8.93     39.16 o
  -5 -12  12        4.93       13.22     12.57 o
  -4 -12  12       99.33       89.91     23.16 o
  -3 -12  12       12.46       -2.70     12.09 o
  -2 -12  12       18.74       17.44     13.15 o
  -1 -12  12      155.93      163.90     22.03 o
   0 -12  12      230.98      247.65     25.92 o
   1 -12  12       56.45       47.11     15.47 o
   2 -12  12       17.44       -6.91     22.46 o
   3 -12  12       21.42       11.52     28.22 o
   4 -12  12      126.14       36.43     76.15 o
   5 -12  12        1.92      -21.94     22.29 o
  -6 -11  12        0.69       -6.55     10.84 o
  -5 -11  12      138.44      157.75     34.12 o
  -4 -11  12       46.41       27.70     15.98 o
  -3 -11  12       37.87       11.54     21.31 o
  -2 -11  12        3.42       -9.79     12.62 o
  -1 -11  12      185.36      170.33     26.06 o
   0 -11  12        6.94        6.99     14.71 o
   1 -11  12      132.57      161.96     25.34 o
   2 -11  12       12.77       -0.47     11.61 o
   3 -11  12       30.79       30.81     23.75 o
   4 -11  12        0.07      -13.03     20.25 o
   5 -11  12      230.47       58.74     75.58 o
   6 -11  12        0.12      -17.82     21.77 o
   7 -11  12        7.78        2.88     31.67 o
  -7 -10  12        0.94        5.18     23.61 o
  -6 -10  12       57.88       50.19     17.02 o
  -5 -10  12        3.66        7.34     13.55 o
  -4 -10  12       48.27       37.85     17.99 o
  -3 -10  12       38.24       32.69     14.94 o
  -2 -10  12       45.20       58.16     17.10 o
  -1 -10  12        4.28        8.83     12.50 o
   0 -10  12      505.54      536.20     39.77 o
   1 -10  12       17.82       23.21     12.78 o
   2 -10  12      135.45      116.51     23.73 o
   3 -10  12       10.32       12.14     19.92 o
   4 -10  12       67.29       21.51     26.34 o
   5 -10  12        2.34      -11.97     20.24 o
   6 -10  12       16.51        0.26     21.39 o
   7 -10  12        6.80        0.08     23.53 o
  -8  -9  12        0.44        0.98     18.71 o
  -7  -9  12       34.30       -3.45     21.02 o
  -6  -9  12       11.99       10.94     20.15 o
  -5  -9  12      101.29       51.06     15.94 o
  -4  -9  12       31.95       21.03     13.36 o
  -3  -9  12       45.31       30.90     14.35 o
  -2  -9  12        4.10       -0.42     11.11 o
  -1  -9  12      193.53      194.60     24.83 o
   0  -9  12        6.39        3.11      9.84 o
   1  -9  12      137.72      187.44     25.39 o
   2  -9  12        4.44       13.04     11.08 o
   3  -9  12       45.44        5.93     19.47 o
   4  -9  12       91.51       34.50     50.96 o
   5  -9  12       42.95       11.92     22.31 o
   6  -9  12       12.46       -2.37     21.74 o
   7  -9  12        8.40       -6.31     21.10 o
   8  -9  12        1.18        2.87     22.86 o
  -9  -8  12        0.01       -2.42     13.25 o
  -8  -8  12       28.47       39.42     36.42 o
  -7  -8  12        0.97       -8.93     17.85 o
  -6  -8  12       57.87       55.57     27.06 o
  -5  -8  12        1.31       -5.76     15.26 o
  -4  -8  12      165.03      151.30     22.26 o
  -3  -8  12       12.37       10.53     12.37 o
  -2  -8  12      271.94      242.58     26.18 o
  -1  -8  12       14.71       -1.02     10.78 o
   0  -8  12      163.04      257.57     27.24 o
   1  -8  12       42.56       27.65     11.31 o
   2  -8  12      199.77      245.90     20.54 o
   3  -8  12        1.64       -0.11     12.15 o
   4  -8  12      338.10      302.02     52.69 o
   5  -8  12        0.63       -4.60     18.65 o
   6  -8  12        8.06        8.69     21.48 o
   7  -8  12       13.43       -4.67     20.39 o
   8  -8  12       15.10      -13.82     23.32 o
  -9  -7  12       37.53       43.47     16.52 o
  -8  -7  12        1.56        0.84     11.81 o
  -7  -7  12       63.36       50.55     16.00 o
  -6  -7  12        2.58        3.45     19.29 o
  -5  -7  12      186.28      206.15     39.73 o
  -4  -7  12       71.98       75.72     27.64 o
  -3  -7  12      223.20      238.01     25.38 o
  -2  -7  12        2.04        3.64     10.56 o
  -1  -7  12      379.08      425.23     27.38 o
   0  -7  12        0.24       -0.31      6.72 o
   1  -7  12      276.45      300.38     21.45 o
   2  -7  12        5.70        2.22      8.35 o
   3  -7  12      454.30      479.10     37.77 o
   4  -7  12      205.87       79.13     91.70 o
   5  -7  12      112.64       32.72     42.47 o
   6  -7  12       13.00       -1.44     19.58 o
   7  -7  12       81.40       30.57     37.72 o
   8  -7  12        0.73       25.91     25.05 o
  -9  -6  12       12.67       18.50     14.06 o
  -8  -6  12      145.74      130.90     21.45 o
  -7  -6  12        6.53       14.86     12.50 o
  -6  -6  12      357.87      378.46     47.07 o
  -5  -6  12        0.11        4.94     10.72 o
  -4  -6  12       51.98       32.25     19.87 o
  -3  -6  12       57.62       34.55     20.73 o
  -2  -6  12      309.42      316.71     42.90 o
  -1  -6  12        0.00       -7.67     10.56 o
   0  -6  12      405.73      455.17     27.68 o
   1  -6  12       28.16       22.27      9.06 o
   2  -6  12       63.42       56.10     10.52 o
   3  -6  12      252.98      257.71     24.55 o
   4  -6  12       92.43      119.79     25.55 o
   5  -6  12       20.16       31.80     16.11 o
   6  -6  12      222.00      306.79     63.92 o
   7  -6  12        1.25       -1.15     22.17 o
   8  -6  12      108.85       67.95     28.22 o
   9  -6  12        2.14       -8.93     25.34 o
 -10  -5  12        6.46       10.44     16.84 o
  -9  -5  12       13.69       19.56     16.70 o
  -8  -5  12        0.58        3.51     11.62 o
  -7  -5  12      440.50      475.47     81.48 o
  -6  -5  12       14.50       12.65     12.50 o
  -5  -5  12      261.36      266.10     26.59 o
  -4  -5  12       33.92       31.82     10.59 o
  -3  -5  12      420.65      409.99     31.07 o
  -2  -5  12       12.45        3.92      8.15 o
  -1  -5  12      603.43      651.81     46.56 o
   0  -5  12        9.71       -2.99      9.01 o
   1  -5  12      643.36      632.82     27.79 o
   2  -5  12       33.81       33.25     10.55 o
   3  -5  12      318.37      304.65     25.88 o
   4  -5  12       59.90       33.98     14.84 o
   5  -5  12       76.17       61.51     19.81 o
   6  -5  12        1.44        0.87     13.68 o
   7  -5  12      252.23      284.27     38.58 o
   8  -5  12        3.11        1.70     16.27 o
   9  -5  12        0.42        5.76     25.62 o
 -10  -4  12       25.76        4.67     14.15 o
  -9  -4  12       42.81       47.08     27.78 o
  -8  -4  12      209.42      248.76     58.01 o
  -7  -4  12       57.35       58.87     14.09 o
  -6  -4  12      382.51      414.68     28.39 o
  -5  -4  12       74.95       61.81     13.34 o
  -4  -4  12      124.14      120.97     15.86 o
  -3  -4  12      442.27      456.63     27.74 o
  -2  -4  12      568.83      535.31     25.74 o
  -1  -4  12      141.07      128.29     12.25 o
   0  -4  12       90.47      128.44     12.85 o
   1  -4  12       37.28       26.36     13.88 o
   2  -4  12      241.45      289.14     21.76 o
   3  -4  12      265.00      321.04     22.98 o
   4  -4  12      338.55      344.44     26.47 o
   5  -4  12        0.61        4.83     12.34 o
   6  -4  12       78.07      138.83     47.07 o
   7  -4  12       65.15       80.34     19.51 o
   8  -4  12      158.08      213.34     44.05 o
   9  -4  12        0.06       21.02     26.78 o
 -10  -3  12       16.82       18.82     15.91 o
  -9  -3  12      148.48      188.86     43.48 o
  -8  -3  12        1.47       -2.12     12.62 o
  -7  -3  12      260.26      215.12     21.98 o
  -6  -3  12        6.80        1.00      9.24 o
  -5  -3  12      269.16      259.41     22.47 o
  -4  -3  12      280.47      245.91     19.65 o
  -3  -3  12        1.46        3.22      6.87 o
  -2  -3  12      608.10      574.98     22.54 o
  -1  -3  12        3.74        7.66      6.69 o
   0  -3  12       19.32       23.47      7.62 o
   1  -3  12      156.04      161.56     13.12 o
   2  -3  12      690.77      730.98     29.91 o
   3  -3  12       41.02       48.73     10.92 o
   4  -3  12       11.40       13.58     10.11 o
   5  -3  12      654.93      603.47     36.31 o
   6  -3  12        1.15       10.94     14.14 o
   7  -3  12       68.39       71.07     16.71 o
   8  -3  12        1.32      -14.68     22.46 o
   9  -3  12       82.11      168.14     40.88 o
 -10  -2  12      170.25      237.24     30.29 o
  -9  -2  12        6.57       18.39     14.58 o
  -8  -2  12       87.48       95.48     19.14 o
  -7  -2  12        1.34        0.33     11.58 o
  -6  -2  12      422.77      470.39     31.12 o
  -5  -2  12       34.68       24.06     16.45 o
  -4  -2  12       67.83      111.21     15.19 o
  -3  -2  12      152.45      158.64     20.65 o
  -2  -2  12      199.76      199.48     15.96 o
  -1  -2  12        6.85       29.30      7.98 o
   0  -2  12      587.88      602.70     23.64 o
   1  -2  12        1.77        8.94      9.35 o
   2  -2  12      506.22      509.24     23.28 o
   3  -2  12      679.96      674.58     28.01 o
   4  -2  12       34.43       41.59     14.07 o
   5  -2  12       10.80        7.34     26.92 o
   6  -2  12      248.72      242.41     47.94 o
   7  -2  12        5.70        0.86     21.02 o
   8  -2  12       64.05      120.06     35.13 o
   9  -2  12       11.21      -11.80     23.61 o
 -10  -1  12       15.56       16.70     20.44 o
  -9  -1  12      270.58      331.03     33.85 o
  -8  -1  12       32.98       50.10     16.97 o
  -7  -1  12      184.91      182.83     28.07 o
  -6  -1  12      151.14      102.30     20.15 o
  -5  -1  12       87.74      129.40     17.83 o
  -4  -1  12       25.20       22.06     13.66 o
  -3  -1  12     1548.36     1465.41     37.83 o
  -2  -1  12      275.71      252.18     18.24 o
  -1  -1  12      579.39      583.76     26.10 o
   0  -1  12      141.42      143.35     13.16 o
   1  -1  12      255.50      222.70     20.50 o
   2  -1  12      105.67      106.92     20.86 o
   3  -1  12      894.81      895.77     36.86 o
   4  -1  12       70.97       57.30     16.18 o
   5  -1  12       40.42       59.80     13.67 o
   6  -1  12       37.21       35.25     14.00 o
   7  -1  12       76.26      138.49     34.55 o
   8  -1  12        0.82      -15.26     20.44 o
   9  -1  12      123.68      147.12     38.58 o
 -10   0  12       10.52        8.35     20.44 o
  -9   0  12        0.01        9.01     14.17 o
  -8   0  12      153.26      135.96     23.11 o
  -7   0  12        1.25       -7.27     12.58 o
  -6   0  12      344.02      426.87     36.71 o
  -5   0  12       31.64       19.26     11.18 o
  -4   0  12      344.52      383.15     30.48 o
  -3   0  12      182.53      191.30     18.56 o
  -2   0  12      247.76      259.69     24.02 o
  -1   0  12      620.80      611.12     30.48 o
   0   0  12      468.10      437.87     31.84 o
   1   0  12      388.55      353.89     24.13 o
   2   0  12      837.54      877.50     48.50 o
   3   0  12        1.72        4.01      9.70 o
   4   0  12       56.36       66.14     15.42 o
   5   0  12       60.50       35.50     11.85 o
   6   0  12      302.27      288.20     43.76 o
   7   0  12        9.34       22.17     21.02 o
   8   0  12       64.88       29.08     25.91 o
   9   0  12        0.26       -1.15     21.88 o
 -10   1  12        3.30        5.76     19.87 o
  -9   1  12       99.33      106.32     22.55 o
  -8   1  12        6.95       10.34     14.63 o
  -7   1  12      170.68      232.65     28.40 o
  -6   1  12        2.90       -9.55     12.22 o
  -5   1  12       48.90       23.23     12.61 o
  -4   1  12        1.16       -3.93      8.23 o
  -3   1  12      224.92      223.16     25.63 o
  -2   1  12      189.93      212.86     19.52 o
  -1   1  12       62.81       51.47     16.18 o
   0   1  12       23.85       19.82     12.84 o
   1   1  12      191.65      193.67     19.21 o
   2   1  12      119.68      100.78     22.26 o
   3   1  12       93.62       88.92     25.86 o
   4   1  12       10.29        3.54     10.14 o
   5   1  12       99.75      108.40     20.82 o
   6   1  12       10.37       -6.05     19.00 o
   7   1  12      147.31      145.68     35.13 o
   8   1  12       20.73       20.44     23.61 o
  -9   2  12       13.90       18.65     14.63 o
  -8   2  12       97.05       91.88     21.76 o
  -7   2  12        2.13       -4.27     13.31 o
  -6   2  12       52.80       64.16     26.92 o
  -5   2  12      145.30      115.42     21.29 o
  -4   2  12      179.48      215.90     23.86 o
  -3   2  12        2.53       12.28     10.43 o
  -2   2  12      228.67      259.33     40.70 o
  -1   2  12       88.66       51.74     13.96 o
   0   2  12      217.94      208.24     24.35 o
   1   2  12       21.45       17.64     11.23 o
   2   2  12       55.59       47.22     12.65 o
   3   2  12       35.43       31.94     15.48 o
   4   2  12       93.29      105.77     20.32 o
   5   2  12        0.14        8.45     16.41 o
   6   2  12       54.45       71.40     27.93 o
   7   2  12       10.20       27.06     25.05 o
   8   2  12       11.08       18.71     24.18 o
  -9   3  12       23.32        8.06     24.18 o
  -8   3  12        6.66      -13.94     13.94 o
  -7   3  12       65.21       81.59     21.03 o
  -6   3  12        0.07        2.26     12.80 o
  -5   3  12       92.22       84.98     27.27 o
  -4   3  12       25.31       -2.24     13.31 o
  -3   3  12       31.23       19.52     14.44 o
  -2   3  12       25.67        6.99     12.86 o
  -1   3  12       37.61       30.75     20.17 o
   0   3  12        1.61       12.90     12.82 o
   1   3  12       92.24       74.40     24.40 o
   2   3  12        5.06       14.11     10.89 o
   3   3  12       68.74       59.52     14.57 o
   4   3  12       33.68       19.99     15.64 o
   5   3  12       25.40       22.83     19.87 o
   6   3  12        5.35       20.44     21.02 o
   7   3  12       26.84       43.76     25.34 o
  -8   4  12       18.92       32.15     18.31 o
  -7   4  12       11.86       11.26     14.23 o
  -6   4  12       26.20        3.67     18.85 o
  -5   4  12       32.33       16.76     14.87 o
  -4   4  12      135.85      172.96     30.95 o
  -3   4  12       55.56       26.89     15.90 o
  -2   4  12       32.51       22.74     14.93 o
  -1   4  12       37.60        9.49     15.41 o
   0   4  12      193.67      217.66     29.62 o
   1   4  12       13.18        5.25     11.17 o
   2   4  12       47.37       68.92     15.61 o
   3   4  12       21.53       20.07     12.31 o
   4   4  12       69.15       67.07     20.36 o
   5   4  12        0.36      -13.15     14.59 o
   6   4  12       22.05       20.69     18.11 o
   7   4  12       11.13      -17.56     21.02 o
  -8   5  12        5.89       27.64     27.64 o
  -7   5  12       42.45       49.61     24.70 o
  -6   5  12        0.02       13.95     21.01 o
  -5   5  12       95.37       77.72     31.83 o
  -4   5  12        0.16        5.08     14.14 o
  -3   5  12      209.03      212.20     31.66 o
  -2   5  12       19.75        7.44     15.62 o
  -1   5  12       80.63       27.40     16.84 o
   0   5  12        7.52        1.00     13.84 o
   1   5  12      108.08      136.49     36.57 o
   2   5  12        1.51        4.16     11.91 o
   3   5  12       40.07       35.39     17.91 o
   4   5  12        0.01        2.71     16.63 o
   5   5  12       46.65       62.79     23.75 o
   6   5  12        4.31       38.91     19.55 o
  -7   6  12        1.90       16.41     43.48 o
  -6   6  12       14.90       21.28     19.24 o
  -5   6  12        5.10        5.96     16.08 o
  -4   6  12       79.61       64.60     19.99 o
  -3   6  12        3.85       -4.28     13.95 o
  -2   6  12       52.17       58.72     27.08 o
  -1   6  12       19.50       14.24     16.50 o
   0   6  12      129.20       97.93     33.31 o
   1   6  12       13.71        1.41     15.61 o
   2   6  12       56.11       66.25     16.28 o
   3   6  12        0.00       -1.27     16.08 o
   4   6  12       18.90       32.47     19.53 o
   5   6  12        0.67       10.08     24.76 o
  -5   7  12       18.43       11.89     19.03 o
  -4   7  12       12.54       11.34     17.24 o
  -3   7  12       27.17        8.39     16.61 o
  -2   7  12        1.29        0.03     16.21 o
  -1   7  12       29.68        7.80     16.11 o
   0   7  12        0.74       -4.20     15.56 o
   1   7  12       10.08       11.55     16.34 o
   2   7  12        0.49       19.00     28.22 o
   3   7  12       16.88       35.47     21.88 o
  -2   8  12        3.04        5.76     27.64 o
  -1   8  12        1.16        8.35     26.78 o
   0   8  12        1.67       -6.62     21.59 o
  -2 -13  13       11.82        4.06     13.77 o
  -1 -13  13        0.36        5.78     14.12 o
   0 -13  13       26.40       36.70     16.25 o
   1 -13  13        0.07      -13.54     13.54 o
   2 -13  13       56.56      -10.08     21.88 o
  -4 -12  13        2.09       -8.76     11.84 o
  -3 -12  13       32.24       24.76     14.43 o
  -2 -12  13       24.20       12.88     13.41 o
  -1 -12  13       91.62       93.18     18.87 o
   0 -12  13        7.04       20.09     13.62 o
   1 -12  13      172.20      211.74     30.10 o
   2 -12  13       14.78       -6.05     25.34 o
   3 -12  13        8.33        8.64     28.79 o
   4 -12  13        3.26       -0.71     23.23 o
   5 -12  13       93.17       95.88     49.23 o
  -6 -11  13       14.79       21.02     20.44 o
  -5 -11  13        0.24       13.92     14.99 o
  -4 -11  13       70.82       55.72     26.20 o
  -3 -11  13        2.68       -5.57     18.28 o
  -2 -11  13       75.11       41.64     18.28 o
  -1 -11  13       15.98       12.42     15.82 o
   0 -11  13      158.64      239.26     30.64 o
   1 -11  13        1.21        8.16     12.73 o
   2 -11  13       66.70       17.27     24.62 o
   3 -11  13        2.32       -1.29     20.54 o
   4 -11  13       32.62        6.62     23.01 o
   5 -11  13        2.55      -18.61     21.48 o
   6 -11  13       35.27       17.58     30.09 o
  -6 -10  13        4.88        8.06     20.44 o
  -5 -10  13       76.99      100.03     20.82 o
  -4 -10  13       10.65       10.71     14.15 o
  -3 -10  13       50.93       65.26     18.42 o
  -2 -10  13        1.01        4.60     13.13 o
  -1 -10  13       71.48       96.51     22.17 o
   0 -10  13        0.61        1.68     13.43 o
   1 -10  13      166.30      141.81     23.50 o
   2 -10  13        8.40        3.54     13.46 o
   3 -10  13       17.62        0.12     20.16 o
   4 -10  13        2.77       13.92     21.23 o
   5 -10  13       62.03        2.34     36.28 o
   6 -10  13       42.40       10.51     24.90 o
   7 -10  13       16.39       14.68     32.25 o
  -7  -9  13        3.68       15.55     24.18 o
  -6  -9  13       19.10       35.41     24.18 o
  -5  -9  13        6.17       -0.29     21.02 o
  -4  -9  13      162.89      155.63     23.58 o
  -3  -9  13        4.39        6.19     11.79 o
  -2  -9  13      101.90      115.67     20.96 o
  -1  -9  13        1.90       -1.85     11.76 o
   0  -9  13      237.12      246.61     27.93 o
   1  -9  13        0.82       -5.08     10.90 o
   2  -9  13      225.17      243.33     31.05 o
   3  -9  13        4.83        1.97     19.53 o
   4  -9  13      143.61       59.17     50.96 o
   5  -9  13        6.69       -0.09     20.59 o
   6  -9  13        3.24       -4.10     20.40 o
   7  -9  13        0.12       -3.05     21.72 o
  -8  -8  13        0.01       -6.30     13.00 o
  -7  -8  13       15.12        8.75     13.37 o
  -6  -8  13       13.70       -9.50     18.14 o
  -5  -8  13       31.82       23.61     21.31 o
  -4  -8  13       68.01       71.69     27.93 o
  -3  -8  13      123.06      140.62     21.44 o
  -2  -8  13        0.67        3.18     11.40 o
  -1  -8  13      190.85      198.66     28.65 o
   0  -8  13        1.80        9.12     10.95 o
   1  -8  13      274.69      288.63     26.25 o
   2  -8  13        0.66      -11.52     11.52 o
   3  -8  13      110.36       42.51     26.76 o
   4  -8  13       76.03       29.13     34.98 o
   5  -8  13       70.12       46.69     35.85 o
   6  -8  13        0.03        1.51     25.34 o
   7  -8  13        0.70        8.56     22.21 o
   8  -8  13       16.93       10.08     27.64 o
  -9  -7  13       12.28      -13.10     13.10 o
  -8  -7  13       28.33       41.17     15.43 o
  -7  -7  13       29.58       47.96     15.89 o
  -6  -7  13       25.57       35.01     14.78 o
  -5  -7  13        4.18        4.61     19.00 o
  -4  -7  13      387.49      350.97     49.23 o
  -3  -7  13        5.64       -5.18     14.40 o
  -2  -7  13      172.56      158.64     33.40 o
  -1  -7  13       75.65       21.16     15.71 o
   0  -7  13      233.23      263.51     23.04 o
   1  -7  13        4.97        2.49      8.75 o
   2  -7  13      134.81      133.21     24.01 o
   3  -7  13        3.28        2.60     12.32 o
   4  -7  13      316.45      136.46    130.43 o
   5  -7  13       14.52        1.98     20.67 o
   6  -7  13        4.50        5.67     19.89 o
   7  -7  13       61.16       33.02     43.62 o
   8  -7  13       28.97       14.40     25.91 o
  -9  -6  13        2.09       13.07     14.64 o
  -8  -6  13        0.32       -3.91     11.67 o
  -7  -6  13      193.16      171.45     23.86 o
  -6  -6  13       34.82       23.97     14.53 o
  -5  -6  13       59.06       73.26     17.71 o
  -4  -6  13       12.37       16.27     12.58 o
  -3  -6  13     1030.50      967.10     66.22 o
  -2  -6  13        8.26      -11.80     14.68 o
   0  -6  13        0.81        0.82     11.04 o
   1  -6  13      524.62      531.32     34.30 o
   2  -6  13        0.14       -2.40     12.20 o
   3  -6  13      619.89      706.55     78.02 o
   4  -6  13       18.26       19.69     20.37 o
   5  -6  13        1.09       13.05     20.08 o
   6  -6  13       29.25       16.83     20.16 o
   7  -6  13      107.31      112.29     34.84 o
   8  -6  13       12.60       27.93     25.05 o
  -9  -5  13        5.97        1.25     13.90 o
  -8  -5  13      158.40      155.09     24.90 o
  -7  -5  13       11.91       12.63     15.98 o
  -6  -5  13      261.68      263.32     28.29 o
  -5  -5  13       83.13       56.71     16.19 o
  -4  -5  13       61.29       51.96     15.47 o
  -3  -5  13      328.68      219.23     24.82 o
  -2  -5  13      124.01      136.37     16.57 o
  -1  -5  13        7.48       -2.27      8.45 o
   0  -5  13      321.44      351.31     30.93 o
   1  -5  13       36.16       18.31     12.21 o
   2  -5  13      547.26      557.54     32.42 o
   3  -5  13      627.16      503.66     37.55 o
   4  -5  13        3.09        6.91     16.41 o
   5  -5  13       17.59       19.54     20.55 o
   6  -5  13      152.91       76.01     80.33 o
   7  -5  13       15.40        4.61     21.88 o
   8  -5  13       62.22       45.66     18.04 o
   9  -5  13        0.98       38.29     31.38 o
  -9  -4  13        5.24       -0.03     13.79 o
  -8  -4  13        0.00       -6.98     12.24 o
  -7  -4  13      299.01      295.74     30.43 o
  -6  -4  13       21.74       18.55     13.61 o
  -5  -4  13       60.67       67.21     14.12 o
  -4  -4  13      274.10      251.68     26.41 o
  -3  -4  13      233.72      256.31     29.13 o
  -2  -4  13      169.67      172.65     18.37 o
  -1  -4  13        3.60       -7.13      7.13 o
   0  -4  13        4.48        8.36      8.86 o
   1  -4  13       42.10       11.50     10.06 o
   2  -4  13       99.93       56.10     21.07 o
   3  -4  13      293.09      294.10     26.58 o
   4  -4  13      143.40      149.35     20.06 o
   5  -4  13      205.42      101.86     70.11 o
   6  -4  13        1.73        6.49     15.98 o
   7  -4  13       99.67       62.35     19.44 o
   8  -4  13        2.05        2.02     25.62 o
   9  -4  13        2.80      -16.99     26.78 o
 -10  -3  13       28.53       40.60     23.61 o
  -9  -3  13        6.01        0.39     13.79 o
  -8  -3  13      192.32      224.82     64.92 o
  -7  -3  13       33.25       38.46     15.84 o
  -6  -3  13      129.12      134.30     18.12 o
  -5  -3  13       23.25       19.16     11.30 o
  -4  -3  13        5.47       -0.70      8.75 o
  -3  -3  13       27.84       33.96     12.26 o
  -2  -3  13     1036.97     1037.92     38.23 o
  -1  -3  13       27.88       27.83     14.88 o
   0  -3  13      526.19      567.47     39.39 o
   1  -3  13      197.26      239.11     39.93 o
   2  -3  13      130.66      143.41     21.05 o
   3  -3  13      315.16      349.47     29.06 o
   4  -3  13       42.38       38.78     11.57 o
   5  -3  13      170.18      176.63     27.15 o
   6  -3  13       74.01       88.80     21.14 o
   7  -3  13       13.00       14.38     14.17 o
   8  -3  13       68.10       77.74     33.40 o
   9  -3  13        3.80      -14.68     26.78 o
 -10  -2  13        0.05       13.82     21.59 o
  -9  -2  13      121.95      159.52     25.46 o
  -8  -2  13        8.40        6.08     14.25 o
  -7  -2  13      153.78      165.49     24.62 o
  -6  -2  13        4.08       -7.95     11.34 o
  -5  -2  13      864.34      840.71     50.56 o
  -4  -2  13       41.95       38.71     12.47 o
  -3  -2  13       30.53       41.00     13.83 o
  -2  -2  13      133.28      177.20     25.50 o
  -1  -2  13      613.52      605.27     29.65 o
   0  -2  13       23.65       39.13     15.43 o
   1  -2  13      589.29      615.12     62.67 o
   2  -2  13      121.05      114.54     19.69 o
   3  -2  13      153.23      162.63     45.50 o
   4  -2  13        0.48        7.34     10.80 o
   5  -2  13      103.94      144.39     24.27 o
   6  -2  13        6.08       -0.38     13.84 o
   7  -2  13       34.82       34.55     27.35 o
   8  -2  13        0.84       18.71     25.34 o
  -9  -1  13        4.14        4.33     22.89 o
  -8  -1  13       60.97       95.51     21.81 o
  -7  -1  13        1.04       -7.71     12.37 o
  -6  -1  13      441.04      503.74     39.08 o
  -5  -1  13        4.03       -7.39     25.48 o
  -4  -1  13      223.55      217.40     22.20 o
  -3  -1  13       33.90       23.16      9.66 o
  -2  -1  13      304.98      305.45     22.77 o
  -1  -1  13        0.82        5.20      8.45 o
   0  -1  13       53.09       27.68     16.29 o
   1  -1  13       81.66       39.51     18.24 o
   2  -1  13      159.41      164.79     22.20 o
   3  -1  13       18.92        5.10     10.40 o
   4  -1  13      283.64      284.64     24.58 o
   5  -1  13       54.59       55.17     17.54 o
   6  -1  13      251.40      259.41     43.48 o
   7  -1  13       38.88       28.22     25.34 o
   8  -1  13       37.13       17.85     26.78 o
  -9   0  13      226.91      233.87     31.11 o
  -8   0  13        6.27       -0.39     13.77 o
  -7   0  13      100.23      131.31     35.99 o
  -6   0  13        5.90       12.70     22.31 o
  -5   0  13       92.72      126.94     22.19 o
  -4   0  13       51.30       17.09     19.36 o
  -3   0  13      256.39      303.16     23.57 o
  -2   0  13      133.05      101.53     16.15 o
  -1   0  13      233.95      195.48     23.66 o
   0   0  13        9.32       -5.45     11.23 o
   1   0  13       74.89       51.39     22.40 o
   2   0  13       65.40       33.40     20.42 o
   3   0  13      191.13      232.88     22.86 o
   4   0  13       13.62       11.62     11.49 o
   5   0  13       68.29      105.54     16.65 o
   6   0  13        3.16       -0.29     22.46 o
   7   0  13      109.02      128.41     36.28 o
   8   0  13        8.28       31.09     28.22 o
  -9   1  13        0.68       14.23     20.59 o
  -8   1  13      102.92       99.01     23.23 o
  -7   1  13       28.51       29.72     16.72 o
  -6   1  13      202.11      202.84     34.41 o
  -5   1  13      145.33      130.82     23.22 o
  -4   1  13       66.62       28.55     26.59 o
  -3   1  13       16.41       13.51     10.96 o
  -2   1  13      169.08      233.69     31.11 o
  -1   1  13       55.86       15.06     17.56 o
   0   1  13       45.89       44.72     15.88 o
   1   1  13       24.19       13.29     13.62 o
   2   1  13      170.14      156.05     20.63 o
   3   1  13       15.80        7.71     11.00 o
   4   1  13       53.49       52.30     14.34 o
   5   1  13        0.12       -9.51      9.51 o
   6   1  13       72.17      123.80     35.13 o
   7   1  13        0.56        0.58     24.47 o
   8   1  13       45.76       48.95     30.52 o
  -9   2  13       36.85       58.60     19.96 o
  -8   2  13        9.49       16.76     15.97 o
  -7   2  13       87.88      119.15     27.35 o
  -6   2  13        2.19       -1.54     14.54 o
  -5   2  13      116.64      130.84     62.19 o
  -4   2  13        3.53       -5.19     10.68 o
  -3   2  13        6.01        3.92     13.27 o
  -2   2  13       30.52       27.60     14.95 o
  -1   2  13       41.32       41.87     26.23 o
   0   2  13        0.13        0.05     12.27 o
   1   2  13       73.47       49.99     31.65 o
   2   2  13        1.37       -3.25      9.23 o
   3   2  13       15.54       21.18     12.34 o
   4   2  13       19.30        8.47     13.07 o
   5   2  13       47.88       64.19     19.61 o
   6   2  13        3.65        4.89     24.18 o
   7   2  13       51.39       81.48     32.53 o
  -8   3  13       28.87       19.55     17.90 o
  -7   3  13       23.41       19.64     16.53 o
  -6   3  13       61.55       69.96     29.66 o
  -5   3  13        9.99        9.01     16.99 o
  -4   3  13       80.81       52.78     31.67 o
  -3   3  13       16.49        4.82     13.84 o
  -2   3  13        3.49        0.63     12.67 o
  -1   3  13       45.93       27.88     15.56 o
   0   3  13       76.31       54.90     18.21 o
   1   3  13       20.83       -0.21     12.75 o
   2   3  13        0.52       -2.43     14.25 o
   3   3  13       13.85        7.35     11.93 o
   4   3  13      112.18       99.81     15.93 o
   5   3  13        4.69       21.69     16.84 o
   6   3  13       48.98       40.60     27.93 o
  -7   4  13       94.52      118.39     54.27 o
  -6   4  13        0.49       -4.05     17.50 o
  -5   4  13       85.57       36.07     23.60 o
  -4   4  13       62.81       42.51     19.84 o
  -3   4  13       69.11       52.36     24.30 o
  -2   4  13       19.28       31.35     16.09 o
  -1   4  13      127.48      107.24     46.52 o
   0   4  13        2.40       11.26     14.27 o
   1   4  13       79.74       47.44     18.13 o
   2   4  13        1.40       13.37     15.35 o
   3   4  13       34.53       40.20     20.74 o
   4   4  13       13.18       24.18     18.59 o
   5   4  13       78.94       78.53     22.79 o
   6   4  13        0.01        8.93     25.91 o
  -6   5  13       16.07       25.96     22.69 o
  -5   5  13        0.13       -7.83     14.95 o
  -4   5  13       89.39       72.50     33.94 o
  -3   5  13        5.19        2.65     16.40 o
  -2   5  13       74.16       62.68     34.22 o
  -1   5  13        7.18        0.46     14.64 o
   0   5  13      202.83      103.15     34.63 o
   1   5  13        2.94        7.25     16.87 o
   2   5  13       61.15       49.93     29.66 o
   3   5  13        0.48        4.04     17.40 o
   4   5  13       39.56       37.16     32.25 o
  -5   6  13       60.05       40.14     20.17 o
  -4   6  13        1.17        2.59     16.82 o
  -3   6  13        2.37        2.33     16.12 o
  -2   6  13        8.44       -1.94     15.73 o
  -1   6  13       27.05       21.38     17.23 o
   0   6  13        7.49        4.90     16.41 o
   1   6  13       33.46       29.89     21.74 o
   2   6  13        0.00        2.06     14.59 o
   3   6  13        0.76      -11.25     17.91 o
  -3   7  13        5.62       20.15     31.96 o
  -2   7  13        4.83       10.24     22.20 o
  -1   7  13        4.88       34.02     25.06 o
   0   7  13        0.16       -5.76     24.47 o
  -3 -12  14        6.56       -0.78     16.27 o
  -2 -12  14       19.79       16.49     30.66 o
  -1 -12  14        0.04       13.53     17.30 o
   0 -12  14       87.39      106.59     31.53 o
   1 -12  14        3.90        2.02     22.75 o
   2 -12  14       20.04        6.05     25.34 o
   3 -12  14        0.31        6.91     30.23 o
  -5 -11  14       99.33      104.51     30.23 o
  -4 -11  14        4.62       17.16     16.89 o
  -3 -11  14       15.97       13.54     15.14 o
  -2 -11  14       16.59       10.89     16.31 o
  -1 -11  14       96.69      121.46     24.53 o
   0 -11  14        5.02       -3.76     20.30 o
   1 -11  14       95.18      113.97     24.57 o
   2 -11  14        7.85        6.05     27.35 o
   3 -11  14        3.98      -20.46     20.46 o
   4 -11  14       11.59        1.19     22.58 o
   5 -11  14       82.32        1.82     24.20 o
  -5 -10  14        1.03      -11.52     20.73 o
  -4 -10  14       45.60       42.36     17.99 o
  -3 -10  14        6.59       -8.26     12.24 o
  -2 -10  14       53.87       51.53     21.02 o
  -1 -10  14        0.49       -8.26     13.31 o
   0 -10  14      182.77      176.66     50.96 o
   1 -10  14        0.09      -12.84     12.84 o
   2 -10  14       82.85       44.08     21.18 o
   3 -10  14       17.88        1.05     20.20 o
   4 -10  14       44.32        9.71     22.58 o
   5 -10  14        0.35      -18.40     21.37 o
   6 -10  14      106.77       54.02     52.54 o
  -7  -9  14       14.94        0.00     18.14 o
  -6  -9  14       97.60      132.73     38.29 o
  -5  -9  14       18.56       12.38     21.59 o
  -4  -9  14        0.71        3.17     18.14 o
  -3  -9  14       48.61       53.64     17.45 o
  -2  -9  14       16.43       28.20     15.70 o
  -1  -9  14       68.32       63.59     23.32 o
   0  -9  14        1.65        8.53     11.91 o
   1  -9  14       57.89       46.00     18.41 o
   2  -9  14        4.52       11.16     13.99 o
   3  -9  14       42.57       22.53     35.85 o
   4  -9  14        3.27        5.34     21.93 o
   5  -9  14       24.20       15.09     24.22 o
   6  -9  14       62.64       19.18     37.28 o
   7  -9  14       51.99       67.95     37.72 o
  -7  -8  14        3.92       18.69     15.45 o
  -6  -8  14       35.14       30.48     16.28 o
  -5  -8  14       53.47       60.17     30.23 o
  -4  -8  14      230.15      197.80     40.31 o
  -3  -8  14       43.46       55.28     26.78 o
  -2  -8  14       72.86       97.60     31.09 o
  -1  -8  14        0.00        1.06     12.71 o
   0  -8  14      561.12      557.14     40.41 o
   1  -8  14        0.03       -6.69     10.75 o
   2  -8  14       22.82       15.59     14.08 o
   3  -8  14       10.98       13.94     21.80 o
   4  -8  14      220.78      113.38    113.58 o
   5  -8  14       37.47        1.66     21.15 o
   6  -8  14        1.56       -3.84     21.48 o
   7  -8  14        4.02        7.13     22.34 o
  -8  -7  14        5.59        0.51     17.85 o
  -7  -7  14        0.80       22.05     14.55 o
  -6  -7  14        1.14        3.05     12.87 o
  -5  -7  14      173.10      203.93     39.01 o
  -4  -7  14       20.50       -3.17     16.12 o
  -3  -7  14      213.68      171.02     35.70 o
  -2  -7  14       12.39        1.15     17.56 o
  -1  -7  14      569.67      555.10     57.58 o
   0  -7  14       65.88       16.71     20.59 o
   1  -7  14      774.28      722.22     44.37 o
   2  -7  14       46.25       28.53     16.28 o
   3  -7  14      137.10      135.46     24.41 o
   4  -7  14        6.92      -13.00     19.02 o
   5  -7  14       57.55       61.06     46.07 o
   6  -7  14        6.51      -12.06     19.85 o
   7  -7  14        8.64       10.47     23.33 o
  -8  -6  14       30.46       19.25     15.68 o
  -7  -6  14       15.95       51.64     17.29 o
  -6  -6  14        7.90        3.11     13.14 o
  -5  -6  14        0.03        9.65     12.72 o
  -4  -6  14      442.39      445.02     35.54 o
  -3  -6  14      162.18      156.38     23.17 o
  -2  -6  14      203.82      190.89     35.70 o
  -1  -6  14       15.85        2.44     12.40 o
   0  -6  14       29.24       13.70     17.55 o
   1  -6  14       79.22       39.48     27.95 o
   2  -6  14       95.13       74.08     33.03 o
   3  -6  14       35.17       16.93     13.83 o
   4  -6  14      588.09      585.62     66.51 o
   5  -6  14       48.71       12.46     21.13 o
   6  -6  14        2.01        4.50     20.20 o
   7  -6  14       18.08       25.91     27.06 o
   8  -6  14       92.54       98.75     31.09 o
  -9  -5  14        8.30       14.25     16.86 o
  -8  -5  14       11.51       25.53     16.34 o
  -7  -5  14      211.87      219.95     28.09 o
  -6  -5  14      136.74      162.24     37.14 o
  -5  -5  14        4.10        2.40     11.41 o
  -4  -5  14      170.15      150.98     22.83 o
  -3  -5  14      362.63      347.55     32.82 o
  -2  -5  14       10.74        7.66      9.73 o
  -1  -5  14       47.36       36.64     17.42 o
   0  -5  14       12.92       -3.62      8.23 o
   1  -5  14      279.27      281.49     27.61 o
   2  -5  14        1.00       -4.44     15.16 o
   3  -5  14      164.80      134.22     39.37 o
   4  -5  14        8.00        6.02     16.76 o
   5  -5  14        1.97       18.72     20.61 o
   6  -5  14       14.20       16.19     21.10 o
   7  -5  14       68.41       29.66     25.91 o
   8  -5  14        6.82        7.77     19.58 o
  -9  -4  14        6.91       12.63     16.12 o
  -8  -4  14       94.37       91.33     30.81 o
  -7  -4  14        7.11       11.42     14.45 o
  -6  -4  14       24.61       19.47     14.38 o
  -5  -4  14       75.96       89.29     19.58 o
  -4  -4  14       24.22       25.64     11.99 o
  -3  -4  14      149.73      144.99     17.98 o
  -2  -4  14      604.40      545.71     31.19 o
  -1  -4  14      357.64      336.67     23.43 o
   0  -4  14      243.78      267.14     21.65 o
   1  -4  14       81.43       45.44     19.30 o
   2  -4  14      514.56      496.25     35.80 o
   3  -4  14       16.67       12.37     12.44 o
   4  -4  14        3.69       -5.54     19.29 o
   5  -4  14        6.22        1.67     19.26 o
   6  -4  14       26.47       40.88     27.93 o
   7  -4  14        0.25        6.33     20.15 o
  -9  -3  14        2.34      -12.80     14.78 o
  -8  -3  14       22.16       24.42     15.97 o
  -7  -3  14      174.03      188.60     27.54 o
  -6  -3  14        2.48       10.30     13.62 o
  -5  -3  14      103.09       87.94     16.45 o
  -4  -3  14       95.91       93.77     16.39 o
  -3  -3  14      499.80      466.16     30.86 o
  -2  -3  14        1.69       -3.83      7.83 o
  -1  -3  14       70.36       64.01     15.08 o
   0  -3  14        3.62        1.15     10.98 o
   1  -3  14       75.53       31.81     31.58 o
   2  -3  14        1.20       -6.50     15.05 o
   3  -3  14      257.96      249.45     26.56 o
   4  -3  14       82.61       31.23     23.17 o
   5  -3  14       97.71       48.46     61.33 o
   6  -3  14       11.80        1.15     20.44 o
   7  -3  14       21.53       26.33     16.31 o
   8  -3  14        2.07       16.12     29.66 o
  -9  -2  14        0.41        9.45     16.05 o
  -8  -2  14      150.51      196.68     28.36 o
  -7  -2  14        1.83        7.29     13.76 o
  -6  -2  14      315.88      333.15     33.77 o
  -5  -2  14       43.47       43.40     16.18 o
  -4  -2  14       10.54       16.47     10.61 o
  -3  -2  14       21.69       18.11     10.77 o
  -2  -2  14      389.03      396.50     26.14 o
  -1  -2  14        1.62       -0.63      8.45 o
   0  -2  14       73.58       43.58     17.05 o
   1  -2  14        0.00      -14.82     15.00 o
   2  -2  14      345.23      346.14     34.93 o
   3  -2  14       85.67       63.00     29.46 o
   4  -2  14       93.32       67.07     39.91 o
   5  -2  14        2.03        1.44     21.88 o
   6  -2  14       65.46       85.35     20.31 o
   7  -2  14       27.70       25.05     27.35 o
   8  -2  14       26.54        2.59     26.20 o
  -9  -1  14      109.94      144.01     30.95 o
  -8  -1  14        0.48        9.75     15.32 o
  -7  -1  14       63.88       74.55     20.96 o
  -6  -1  14       23.07       24.38     15.58 o
  -5  -1  14      183.69      229.50     28.69 o
  -4  -1  14        4.02       11.45     10.59 o
  -3  -1  14      197.45      208.96     26.93 o
  -2  -1  14       32.76       27.66     12.09 o
  -1  -1  14      236.22      217.98     43.76 o
   0  -1  14        2.98        3.66     11.46 o
   1  -1  14      120.91       83.85     29.10 o
   2  -1  14      105.81       97.06     22.46 o
   3  -1  14      134.30      111.36     46.00 o
   4  -1  14       10.38        3.77     12.52 o
   5  -1  14       60.22       70.74     20.95 o
   6  -1  14        6.92        5.31     13.46 o
   7  -1  14       72.91       92.42     35.13 o
  -8   0  14       51.81       57.23     25.48 o
  -7   0  14       44.88       43.87     18.80 o
  -6   0  14      223.10      278.11     32.54 o
  -5   0  14       73.92       46.39     26.87 o
  -4   0  14       97.29      109.26     21.93 o
  -3   0  14        0.64        0.80     10.30 o
  -2   0  14      313.89      322.12     36.40 o
  -1   0  14        1.01       11.96     13.57 o
   0   0  14       32.46       26.83     15.21 o
   1   0  14        2.97        3.58     12.76 o
   2   0  14      348.92      339.89     35.09 o
   3   0  14       10.32       11.74     12.44 o
   4   0  14       14.41       21.82     12.85 o
   5   0  14        6.39       17.75     27.64 o
   6   0  14       57.21       53.84     30.52 o
   7   0  14        0.53      -10.65     25.05 o
  -8   1  14       20.50       11.30     16.31 o
  -7   1  14       96.05      113.73     24.39 o
  -6   1  14        5.37       18.82     16.12 o
  -5   1  14       18.63       21.46     13.54 o
  -4   1  14       28.38        0.92     11.65 o
  -3   1  14      166.20      184.04     29.94 o
  -2   1  14        0.00        1.97     12.20 o
  -1   1  14        1.41      -10.54     11.78 o
   0   1  14        0.00        4.39     12.65 o
   1   1  14        8.95        9.06     14.16 o
   2   1  14       18.88       -8.29     12.71 o
   3   1  14      135.05      110.61     47.35 o
   4   1  14        1.63        5.46     12.16 o
   5   1  14       23.58       33.41     13.02 o
   6   1  14        0.14      -20.15     22.75 o
   7   1  14       21.95       10.94     28.22 o
  -8   2  14       45.40       97.59     24.70 o
  -7   2  14        5.19       26.10     17.30 o
  -6   2  14      138.62      148.54     26.72 o
  -5   2  14        1.81      -14.66     15.45 o
  -4   2  14       20.41       22.64     15.05 o
  -3   2  14        8.83        6.74     14.12 o
  -2   2  14        2.83        0.72     13.02 o
  -1   2  14       16.21       -6.09     13.28 o
   0   2  14        1.99       -4.18     11.62 o
   1   2  14        0.00        9.77     13.92 o
   2   2  14        6.22        9.33     14.32 o
   3   2  14       12.16       11.47     15.75 o
   4   2  14       42.77       41.24     13.84 o
   5   2  14        6.38       -1.53     15.77 o
   6   2  14       19.70       35.70     28.79 o
  -7   3  14      135.92      180.81     44.05 o
  -6   3  14        3.82        8.33     18.93 o
  -5   3  14       63.79       31.46     44.19 o
  -4   3  14       29.56       15.70     15.27 o
  -3   3  14       35.58       46.80     18.97 o
  -2   3  14        3.18       -8.34     13.77 o
  -1   3  14      110.16       66.05     40.35 o
   0   3  14       16.68       19.20     15.39 o
   1   3  14      159.84       85.36     42.72 o
   2   3  14        0.00       16.46     16.69 o
   3   3  14       37.25       21.53     16.15 o
   4   3  14       22.93       61.63     21.76 o
   5   3  14       77.12      105.18     24.73 o
  -6   4  14       45.95       24.37     25.48 o
  -5   4  14        5.40      -11.57     15.49 o
  -4   4  14       69.27       48.26     28.19 o
  -3   4  14        0.62        4.42     15.23 o
  -2   4  14       85.21      118.76     26.06 o
  -1   4  14       26.92       19.03     16.25 o
   0   4  14      114.11      105.47     26.89 o
   1   4  14        7.06       15.69     14.90 o
   2   4  14       87.64       91.98     23.14 o
   3   4  14        2.45      -10.19     14.43 o
   4   4  14       14.16      -10.45     17.77 o
  -5   5  14        7.04       15.38     17.84 o
  -4   5  14        1.74       -5.77     16.94 o
  -3   5  14       18.73       -7.91     15.53 o
  -2   5  14        6.47       21.42     17.00 o
  -1   5  14       19.22       10.86     16.81 o
   0   5  14        0.17       10.68     15.70 o
   1   5  14        1.72        6.72     17.54 o
   2   5  14       11.26        9.66     17.13 o
   3   5  14        1.62      -24.47     24.47 o
  -3   6  14        1.85        5.76     29.08 o
  -2   6  14        0.39       -3.85     22.63 o
  -1   6  14       11.27       30.86     24.28 o
   0   6  14       22.74       48.95     31.67 o
  -2 -12  15       20.21       24.47     25.91 o
  -1 -12  15       23.67       12.97     19.00 o
   0 -12  15        0.00       23.85     18.70 o
   1 -12  15       30.98       37.72     28.50 o
  -4 -11  15        2.20       14.97     21.59 o
  -3 -11  15        7.28        0.07     15.49 o
  -2 -11  15       36.39       46.08     21.59 o
  -1 -11  15        8.14       -2.61     15.29 o
   0 -11  15       59.82       75.23     22.38 o
   1 -11  15       13.20       -2.93     15.12 o
   2 -11  15       41.20       -7.20     26.49 o
   3 -11  15       17.87        7.37     23.30 o
   4 -11  15       10.49       -1.44     33.69 o
  -5 -10  15       53.46       56.43     29.08 o
  -4 -10  15        2.28        0.00     20.73 o
  -3 -10  15        4.73       -8.54     12.78 o
  -2 -10  15       11.76       -2.74     16.12 o
  -1 -10  15       13.64       15.61     22.60 o
   0 -10  15        3.26       -4.55     13.90 o
   1 -10  15       53.45       51.52     36.13 o
   2 -10  15        0.70        5.76     28.50 o
   3 -10  15        0.50       -2.67     21.17 o
   4 -10  15       11.00       -9.16     22.58 o
   5 -10  15       98.54       74.86     42.04 o
  -6  -9  15       61.00       83.50     26.78 o
  -5  -9  15       11.45        4.61     21.31 o
  -4  -9  15       98.35       90.98     32.53 o
  -3  -9  15       43.21       59.89     26.78 o
  -2  -9  15      117.34      125.24     34.55 o
  -1  -9  15       52.27       39.44     25.91 o
   0  -9  15      140.53      124.28     23.81 o
   1  -9  15       24.38        5.06     19.00 o
   2  -9  15       54.28       41.68     20.24 o
   3  -9  15       40.42       18.77     23.50 o
   4  -9  15       11.32       -8.73     21.51 o
   5  -9  15        0.63       -4.24     22.89 o
   6  -9  15      140.59       95.59     39.73 o
  -7  -8  15      111.33      106.24     29.66 o
  -6  -8  15      140.88      182.79     27.37 o
  -5  -8  15        2.35       20.96     14.34 o
  -4  -8  15       18.98       36.57     25.91 o
  -3  -8  15      127.96      188.30     40.60 o
  -2  -8  15        2.10      -12.09     16.70 o
  -1  -8  15      296.11      359.60     48.95 o
   0  -8  15        4.37        8.83     14.24 o
   1  -8  15      206.74      232.41     32.75 o
   2  -8  15       27.84       25.16     15.65 o
   3  -8  15       96.60       50.56     61.90 o
   4  -8  15        0.26        2.57     22.15 o
   5  -8  15       19.20       17.67     24.64 o
   6  -8  15        7.33      -19.09     20.82 o
  -7  -7  15        2.92        2.95     14.13 o
  -6  -7  15       65.80       38.07     26.78 o
  -5  -7  15       14.04       18.94     15.25 o
  -4  -7  15      332.67      350.86     34.08 o
  -3  -7  15        3.61       -0.39     13.10 o
  -2  -7  15       11.08        6.62     18.43 o
  -1  -7  15       17.86       15.60     14.34 o
   0  -7  15      469.59      508.74     57.29 o
   1  -7  15        7.04       21.89     14.72 o
   2  -7  15       16.44       15.52     14.76 o
   3  -7  15        3.05       20.16     27.64 o
   4  -7  15      338.42      380.05     63.34 o
   5  -7  15        4.60        1.64     20.95 o
   6  -7  15       23.16       13.23     23.26 o
   7  -7  15       13.25       -6.05     26.78 o
  -8  -6  15       66.76       63.05     25.91 o
  -7  -6  15        3.57        1.60     13.90 o
  -6  -6  15        1.44       -1.34     12.90 o
  -5  -6  15       73.84       99.09     20.68 o
  -4  -6  15        1.85       -7.06     10.86 o
  -3  -6  15      211.04      224.79     27.56 o
  -2  -6  15       12.29       11.88     13.32 o
  -1  -6  15      407.34      418.57     35.30 o
   0  -6  15       12.22        6.33     10.26 o
   1  -6  15       92.82       76.29     29.66 o
   2  -6  15       14.44        3.42     13.01 o
   3  -6  15       39.60       59.92     28.90 o
   4  -6  15        0.49      -14.60     19.36 o
   5  -6  15       81.18       26.31     39.73 o
   6  -6  15        6.70       -0.71     20.87 o
   7  -6  15       24.90       41.75     30.52 o
  -8  -5  15       56.05       62.07     20.54 o
  -7  -5  15        0.56        0.14     13.80 o
  -6  -5  15        0.78       -3.94     13.14 o
  -5  -5  15        5.39       10.11     13.23 o
  -4  -5  15      179.65      129.70     22.41 o
  -3  -5  15       43.40       33.10     15.53 o
  -2  -5  15      119.90      111.11     20.85 o
  -1  -5  15        1.08        4.75     11.14 o
   0  -5  15      252.11      211.31     29.98 o
   1  -5  15        2.24        4.90     13.08 o
   2  -5  15      179.07      164.63     26.08 o
   3  -5  15        2.63        3.93     15.72 o
   4  -5  15       66.27       41.08     29.66 o
   5  -5  15        0.39        0.46     20.59 o
   6  -5  15       12.47       30.62     23.26 o
   7  -5  15        1.61        5.47     24.18 o
  -8  -4  15       34.28        4.83     16.19 o
  -7  -4  15      100.44       97.73     22.67 o
  -6  -4  15       39.72       41.57     23.03 o
  -5  -4  15       41.80       49.36     16.99 o
  -4  -4  15        0.53       -0.62     11.44 o
  -3  -4  15      197.03      233.77     27.58 o
  -2  -4  15        0.00       -6.43      8.38 o
  -1  -4  15      104.62      109.12     19.84 o
   0  -4  15        2.00      -10.06     12.25 o
   1  -4  15      164.28      150.10     23.03 o
   2  -4  15       16.38        8.95     19.57 o
   3  -4  15      196.34      214.47     37.14 o
   4  -4  15        1.96        3.68     20.28 o
   5  -4  15       23.67       24.64     22.48 o
   6  -4  15        0.99       -9.50     22.17 o
   7  -4  15       23.79       24.18     23.03 o
  -8  -3  15       90.81       87.88     21.93 o
  -7  -3  15        0.94        3.40     14.84 o
  -6  -3  15       34.58       29.08     16.68 o
  -5  -3  15       18.24        0.44     12.99 o
  -4  -3  15       92.20      109.37     21.76 o
  -3  -3  15       45.03       30.87     14.27 o
  -2  -3  15      301.27      255.78     24.56 o
  -1  -3  15       10.09        1.10      8.75 o
   0  -3  15      148.06      117.92     42.24 o
   1  -3  15        7.87        2.85     12.61 o
   2  -3  15      134.36       73.26     34.44 o
   3  -3  15       96.88       55.57     29.72 o
   4  -3  15       52.90       22.83     41.32 o
   5  -3  15        2.81       12.05     20.45 o
   6  -3  15       34.55       35.41     25.05 o
  -8  -2  15       10.57      -14.06     14.06 o
  -7  -2  15       59.18       66.81     20.33 o
  -6  -2  15        0.13        9.82     14.55 o
  -5  -2  15      113.39      138.45     34.69 o
  -4  -2  15       14.71        4.79     10.32 o
  -3  -2  15      152.00      140.94     23.30 o
  -2  -2  15        1.55       10.80     10.99 o
  -1  -2  15      372.67      380.27     39.35 o
   0  -2  15        7.68       14.19     14.32 o
   1  -2  15      142.77      188.61     28.62 o
   2  -2  15        0.36        0.01     12.50 o
   3  -2  15      131.60       56.58     35.25 o
   4  -2  15       22.99       23.72     15.16 o
   5  -2  15       45.01       37.43     25.91 o
   6  -2  15        1.74       -1.44     19.00 o
  -8  -1  15       51.57       56.25     21.33 o
  -7  -1  15       72.27       68.32     22.46 o
  -6  -1  15      112.03      152.45     36.13 o
  -5  -1  15        3.20        7.89     14.15 o
  -4  -1  15      113.40      125.14     23.32 o
  -3  -1  15       10.18       14.72     13.02 o
  -2  -1  15      451.15      516.52     75.43 o
  -1  -1  15       22.89        6.97     14.92 o
   0  -1  15      249.05      275.71     34.07 o
   1  -1  15       56.27       34.59     15.92 o
   2  -1  15      206.29      213.10     29.33 o
   3  -1  15        0.00        6.63     13.59 o
   4  -1  15       42.50       49.51     17.51 o
   5  -1  15        1.94        6.05     21.88 o
   6  -1  15       38.33       19.00     19.58 o
  -8   0  15       14.27        5.76     23.03 o
  -7   0  15       64.66       62.40     27.21 o
  -6   0  15       14.58      -12.23     15.06 o
  -5   0  15       52.87       29.18     20.38 o
  -4   0  15       38.87       30.78     14.32 o
  -3   0  15      104.52       72.72     40.01 o
  -2   0  15       77.63       40.90     17.13 o
  -1   0  15        5.92        4.23     14.28 o
   0   0  15        9.36       14.00     15.84 o
   1   0  15       12.53       -2.18     12.94 o
   2   0  15       49.38       31.68     16.65 o
   3   0  15      146.40      107.57     45.15 o
   4   0  15        1.20       12.40     15.86 o
   5   0  15        0.58        0.29     19.00 o
   6   0  15       29.39       33.11     30.23 o
  -7   1  15        1.04       -2.23     16.05 o
  -6   1  15       40.56       53.41     20.48 o
  -5   1  15        4.44        5.70     16.15 o
  -4   1  15       47.53       39.14     37.00 o
  -3   1  15        0.34       11.49     15.15 o
  -2   1  15        1.77        7.00     14.67 o
  -1   1  15       11.04       -6.49     13.69 o
   0   1  15        3.72       -4.26     13.31 o
   1   1  15        6.12       13.59     14.09 o
   2   1  15        6.18        4.28     13.78 o
   3   1  15       21.41       37.24     18.46 o
   4   1  15       29.08       22.06     17.45 o
  -6   2  15        0.24       23.61     28.79 o
  -5   2  15       72.11      121.21     38.29 o
  -4   2  15        1.07        1.33     15.55 o
  -3   2  15      148.13      143.93     28.74 o
  -2   2  15        0.12        9.33     15.25 o
  -1   2  15       64.26       43.06     17.19 o
   0   2  15        0.00        1.25     13.80 o
   1   2  15       51.25       53.67     18.97 o
   2   2  15        1.35        8.19     15.34 o
   3   2  15      166.12      223.72     30.32 o
   4   2  15        0.06       15.36     16.02 o
  -6   3  15       30.01       19.00     29.37 o
  -5   3  15       30.02       12.80     30.52 o
  -4   3  15       42.62       35.67     18.63 o
  -3   3  15       20.09       29.93     17.39 o
  -2   3  15       63.88       36.87     22.13 o
  -1   3  15        1.97      -12.39     15.04 o
   0   3  15       76.39       33.38     28.57 o
   1   3  15        4.35      -10.41     13.38 o
   2   3  15       36.82       57.36     24.62 o
   3   3  15        1.87        3.38     17.41 o
   4   3  15       50.95       33.11     27.64 o
  -4   4  15        6.73        7.00     16.60 o
  -3   4  15        7.27       10.24     17.20 o
  -2   4  15       31.95       23.17     18.29 o
  -1   4  15        4.69        4.25     16.33 o
   0   4  15        8.05       18.50     17.69 o
   1   4  15       34.54       20.48     17.76 o
   2   4  15        9.57        2.95     17.25 o
  -2   5  15       55.06       73.99     40.31 o
  -1   5  15        3.14       12.67     30.52 o
   0   5  15        7.34      -18.71     25.34 o
  -2 -11  16        1.70       16.77     16.49 o
  -1 -11  16       11.01       -4.86     16.40 o
   0 -11  16        0.09       19.84     18.22 o
   1 -11  16        1.24        2.48     16.11 o
  -3 -10  16      127.31      130.14     37.43 o
  -2 -10  16       40.75       13.82     21.59 o
  -1 -10  16       16.60       -4.32     21.02 o
   0 -10  16       94.36       92.13     31.67 o
   1 -10  16       18.65       13.67     17.13 o
   2 -10  16       29.12       20.44     31.96 o
   3 -10  16       68.08        8.64     37.57 o
   4 -10  16       12.72        4.89     33.97 o
  -5  -9  16       76.13       63.63     25.91 o
  -4  -9  16        3.54       -5.47     19.87 o
  -3  -9  16       54.64       32.53     26.49 o
  -2  -9  16        2.36        0.58     19.87 o
  -1  -9  16       14.02        6.05     20.73 o
   0  -9  16        7.77       11.60     14.38 o
   1  -9  16       83.06       31.05     39.01 o
   2  -9  16        0.94      -19.14     19.96 o
   3  -9  16       28.89       22.47     24.46 o
   4  -9  16        0.59        2.71     23.81 o
  -6  -8  16      118.18      126.39     32.25 o
  -5  -8  16       10.32        4.60     16.41 o
  -4  -8  16       80.15       53.88     25.34 o
  -3  -8  16       22.15        4.46     14.21 o
  -2  -8  16       85.77       69.39     28.22 o
  -1  -8  16        0.29        8.06     20.44 o
   0  -8  16       77.38       53.49     41.03 o
   1  -8  16       16.44       24.58     15.96 o
   2  -8  16       37.72       10.87     15.43 o
   3  -8  16        2.38       -7.21     21.62 o
   4  -8  16       78.99       30.15     26.44 o
   5  -8  16       18.74       14.27     25.09 o
  -6  -7  16       14.63        6.71     15.57 o
  -5  -7  16        8.31       -1.11     13.81 o
  -4  -7  16        0.27       -2.49     12.51 o
  -3  -7  16       92.05       89.75     21.15 o
  -2  -7  16       30.70        1.70     16.27 o
  -1  -7  16      153.85      144.13     24.09 o
   0  -7  16        1.18       12.50     14.66 o
   1  -7  16      155.62      153.65     27.96 o
   2  -7  16        0.01        6.71     14.97 o
   3  -7  16       37.19       37.48     25.14 o
   4  -7  16        3.79       15.39     24.02 o
   5  -7  16       42.60       35.85     31.53 o
   6  -7  16        0.51       11.52     31.38 o
  -7  -6  16        0.30       -5.18     19.58 o
  -6  -6  16       30.84       12.86     19.72 o
  -5  -6  16        0.08      -12.50     12.50 o
  -4  -6  16      201.80      208.92     40.74 o
  -3  -6  16        0.27       -3.18     12.80 o
  -2  -6  16       26.54       39.43     20.15 o
  -1  -6  16       31.13       11.96     11.89 o
   0  -6  16      203.16      166.03     28.33 o
   1  -6  16       11.67        0.06     13.40 o
   2  -6  16       22.04       15.66     15.39 o
   3  -6  16        9.98       10.46     22.74 o
   4  -6  16       79.02       27.30     23.78 o
   5  -6  16        2.11      -11.34     20.72 o
   6  -6  16       28.58        1.38     23.81 o
  -7  -5  16       49.47       47.63     18.95 o
  -6  -5  16        6.00       19.60     16.56 o
  -5  -5  16       39.95       15.91     15.98 o
  -4  -5  16        2.71        2.84     13.53 o
  -3  -5  16      102.74      121.12     22.58 o
  -2  -5  16        3.54       17.67     11.85 o
  -1  -5  16       70.29       49.45     17.53 o
   0  -5  16        0.14       -5.82     13.13 o
   1  -5  16      127.94      174.98     28.50 o
   2  -5  16       15.77       27.59     15.76 o
   3  -5  16       87.14       74.70     19.57 o
   4  -5  16        0.23       -2.19     21.22 o
   5  -5  16       52.56       26.65     24.28 o
   6  -5  16        0.13        8.32     23.06 o
  -7  -4  16        1.51       -2.17     14.50 o
  -6  -4  16        1.52        9.97     15.66 o
  -5  -4  16       10.48       -6.55     11.91 o
  -4  -4  16       66.79       46.12     17.50 o
  -3  -4  16        1.61       -2.98      9.72 o
  -2  -4  16      180.98      180.81     25.74 o
  -1  -4  16       14.23        8.83     13.28 o
   0  -4  16       13.64       36.77     15.80 o
   1  -4  16       13.29        9.68     13.85 o
   2  -4  16      133.43       71.77     25.91 o
   3  -4  16       10.54        7.15     14.36 o
   4  -4  16       64.03       22.33     24.90 o
   5  -4  16        0.05      -12.70     20.40 o
   6  -4  16        4.68        8.06     25.91 o
  -7  -3  16       58.87       45.72     19.34 o
  -6  -3  16        0.53       -5.35     14.25 o
  -5  -3  16       69.76       32.49     35.56 o
  -4  -3  16        6.23        4.93     13.73 o
  -3  -3  16      156.62      157.14     25.35 o
  -2  -3  16       61.92       40.23     14.14 o
  -1  -3  16      353.25      322.70     37.86 o
   0  -3  16        5.52       -9.75     11.62 o
   1  -3  16      292.71      309.92     35.85 o
   2  -3  16       31.70       35.15     16.81 o
   3  -3  16       40.34       30.63     16.82 o
   4  -3  16       20.06        8.77     21.89 o
   5  -3  16        9.98        0.48     21.09 o
   6  -3  16        2.88       -9.50     21.88 o
  -7  -2  16        2.29        2.60     15.98 o
  -6  -2  16       59.33       67.35     20.82 o
  -5  -2  16       16.80        8.45     15.42 o
  -4  -2  16       88.23       83.06     21.63 o
  -3  -2  16       10.92       12.48     12.49 o
  -2  -2  16      405.36      366.88     49.81 o
  -1  -2  16        2.86        0.67     14.37 o
   0  -2  16      271.34      262.62     34.28 o
   1  -2  16        8.65       -1.94     13.96 o
   2  -2  16      124.49       77.87     31.05 o
   3  -2  16        9.67        4.30     14.43 o
   4  -2  16      136.59       76.66     60.32 o
   5  -2  16        7.16        0.58     23.32 o
   6  -2  16       40.62       54.99     25.91 o
  -7  -1  16       47.12       46.92     21.37 o
  -6  -1  16        6.41        4.86     15.70 o
  -5  -1  16       39.89       38.67     17.91 o
  -4  -1  16       20.69       14.25     12.92 o
  -3  -1  16       68.25       22.60     24.04 o
  -2  -1  16       24.30       30.76     16.39 o
  -1  -1  16       55.97       27.82     19.91 o
   0  -1  16        1.05       11.95     15.36 o
   1  -1  16       40.96       30.77     22.40 o
   2  -1  16        6.54        9.44     14.71 o
   3  -1  16        7.62      -10.90     13.62 o
   4  -1  16       20.63       25.03     16.83 o
   5  -1  16       12.67       12.38     23.90 o
  -6   0  16       66.65       91.57     23.28 o
  -5   0  16       16.50        8.77     22.75 o
  -4   0  16        1.53        6.43     17.07 o
  -3   0  16       26.87       26.20     16.71 o
  -2   0  16      100.56       49.22     22.94 o
  -1   0  16       25.74       14.72     15.54 o
   0   0  16       30.19       27.43     17.48 o
   1   0  16       31.24       13.88     15.43 o
   2   0  16       62.17       35.86     17.66 o
   3   0  16        6.17       19.86     15.39 o
   4   0  16        2.67        1.22     16.16 o
   5   0  16        3.71        8.64     21.31 o
  -6   1  16        9.86       39.16     29.66 o
  -5   1  16       10.07        6.38     17.16 o
  -4   1  16        0.04        2.77     15.98 o
  -3   1  16      198.97      218.69     34.97 o
  -2   1  16        7.53       -5.72     14.77 o
  -1   1  16       28.99       36.43     18.24 o
   0   1  16        5.07       -0.83     15.04 o
   1   1  16       80.44       54.41     30.27 o
   2   1  16        5.29        7.08     15.75 o
   3   1  16       97.52      126.08     26.25 o
   4   1  16       24.76       51.75     20.74 o
  -5   2  16        0.02       -7.49     25.05 o
  -4   2  16       71.50       43.49     20.22 o
  -3   2  16       33.72       44.59     19.37 o
  -2   2  16       25.44       34.83     18.41 o
  -1   2  16       42.14       21.18     17.49 o
   0   2  16      107.04       74.91     34.87 o
   1   2  16       12.49       21.22     17.24 o
   2   2  16        6.25       -6.13     15.61 o
   3   2  16       13.19       34.11     19.79 o
  -3   3  16       31.07       21.48     26.06 o
  -2   3  16       55.52       44.31     20.12 o
  -1   3  16       37.19       27.61     17.92 o
   0   3  16        0.01       -1.73     15.47 o
   1   3  16        4.69       22.03     17.51 o
   2   3  16       66.74       46.07     31.09 o
  -1 -10  17       15.28       19.58     25.91 o
   0 -10  17        0.87       -2.30     24.18 o
   1 -10  17       16.13       23.90     25.91 o
  -3  -9  17       45.39       38.00     18.81 o
  -2  -9  17       24.20       18.14     25.05 o
  -1  -9  17        5.25      -10.94     21.02 o
   0  -9  17       65.61       33.80     20.73 o
   1  -9  17       15.13        7.11     17.84 o
   2  -9  17       11.91       -5.54     22.56 o
   3  -9  17        0.99       11.23     37.72 o
  -4  -8  17        0.50        4.58     15.06 o
  -3  -8  17       66.28       64.74     20.65 o
  -2  -8  17       16.50       13.45     15.45 o
  -1  -8  17       51.65       61.12     23.03 o
   0  -8  17        0.24       13.69     17.19 o
   1  -8  17       54.87       45.60     37.00 o
   2  -8  17        1.14        4.51     22.85 o
   3  -8  17       22.57       -2.91     23.35 o
   4  -8  17        5.75      -18.43     30.23 o
  -5  -7  17        2.06        9.50     19.58 o
  -4  -7  17       69.42       47.67     19.31 o
  -3  -7  17        0.00       10.97     14.42 o
  -2  -7  17       29.12       48.84     18.90 o
  -1  -7  17       14.84        1.87     12.07 o
   0  -7  17      101.03       21.47     26.49 o
   1  -7  17        6.64        7.60     15.64 o
   2  -7  17       33.34       58.15     19.15 o
   3  -7  17        0.15       -3.56     22.65 o
   4  -7  17       74.66       13.39     24.83 o
  -5  -6  17       39.30       32.52     17.09 o
  -4  -6  17        1.06      -13.12     13.12 o
  -3  -6  17       34.45       49.35     17.67 o
  -2  -6  17        9.31      -10.84     13.01 o
  -1  -6  17       27.94       15.70     15.42 o
   0  -6  17        0.31        6.62     14.88 o
   1  -6  17       24.23       13.18     15.78 o
   2  -6  17        7.23        1.45     14.95 o
   3  -6  17       40.43       27.04     25.62 o
   4  -6  17        2.42       -5.95     22.27 o
   5  -6  17       58.36       27.64     35.13 o
  -6  -5  17       37.67       52.98     26.49 o
  -5  -5  17       11.11       33.61     17.84 o
  -4  -5  17       56.68       74.66     22.31 o
  -3  -5  17        6.05        1.11     13.36 o
  -2  -5  17       23.07       11.39     12.16 o
  -1  -5  17        9.71       -6.82     14.64 o
   0  -5  17       12.31       -0.50     14.40 o
   1  -5  17       18.32       12.16     15.08 o
   2  -5  17      103.93       93.49     28.42 o
   3  -5  17       20.57       -3.74     22.80 o
   4  -5  17       15.51        9.06     23.18 o
   5  -5  17        0.02      -12.67     28.50 o
  -6  -4  17        3.89       19.58     22.75 o
  -5  -4  17       56.48       52.28     19.00 o
  -4  -4  17       12.46       25.78     16.48 o
  -3  -4  17      234.62      202.57     27.87 o
  -2  -4  17       32.35       25.14     26.20 o
  -1  -4  17      145.45      141.73     31.38 o
   0  -4  17        1.02       -2.85     14.10 o
   1  -4  17      112.29       73.05     43.65 o
   2  -4  17        4.09       -0.40     15.44 o
   3  -4  17       73.89       39.54     27.51 o
   4  -4  17        0.16       -4.66     23.45 o
   5  -4  17       43.12       38.87     32.53 o
  -6  -3  17       25.94       31.96     25.05 o
  -5  -3  17        0.28       -9.01     14.18 o
  -4  -3  17      161.98      158.37     27.56 o
  -3  -3  17        0.04       -1.13     14.96 o
  -2  -3  17      140.63       50.56     39.73 o
  -1  -3  17       18.10       20.73     15.13 o
   0  -3  17       55.16       46.64     18.21 o
   1  -3  17       28.01       26.57     29.47 o
   2  -3  17      161.30      166.84     29.75 o
   3  -3  17        0.01        2.00     15.49 o
   4  -3  17      102.98       44.78     34.69 o
   5  -3  17       41.97       16.99     30.23 o
  -6  -2  17        5.17       15.26     26.49 o
  -5  -2  17       15.12       15.31     16.93 o
  -4  -2  17       16.98       -4.78     11.80 o
  -3  -2  17       17.82       -2.03     16.04 o
  -2  -2  17        8.65        5.85     15.18 o
  -1  -2  17      201.95      175.73     31.39 o
   0  -2  17        2.88       17.30     16.13 o
   1  -2  17       32.61       25.11     17.17 o
   2  -2  17        2.24        0.21     15.19 o
   3  -2  17       40.58       46.09     18.71 o
   4  -2  17        5.37       -9.21     21.78 o
  -5  -1  17        5.49       -7.77     22.75 o
  -4  -1  17      109.47       53.66     79.61 o
  -3  -1  17       15.11       10.58     17.48 o
  -2  -1  17       26.86       35.69     17.98 o
  -1  -1  17       48.40       11.10     18.63 o
   0  -1  17      149.54      106.47     43.38 o
   1  -1  17       40.84       23.39     18.92 o
   2  -1  17        3.80       -3.09     14.89 o
   3  -1  17        1.65        1.66     15.63 o
   4  -1  17       56.93       51.25     31.67 o
  -4   0  17        5.17       12.39     18.03 o
  -3   0  17      104.42       66.65     42.31 o
  -2   0  17        1.76        6.50     16.33 o
  -1   0  17       45.40       25.86     17.86 o
   0   0  17        2.79        2.79     15.68 o
   1   0  17       42.27       40.35     19.09 o
   2   0  17       62.56       44.25     20.40 o
   3   0  17       42.63       32.79     18.47 o
  -3   1  17        1.70       26.13     17.56 o
  -2   1  17       86.85       20.04     18.65 o
  -1   1  17       14.54       24.13     18.43 o
   0   1  17       82.64       70.24     21.03 o
   1   1  17       10.72       15.97     17.85 o
   2   1  17       21.69        8.44     18.11 o
  -2   2  17       10.56       34.55     35.70 o
  -1   2  17       10.57        4.61     30.23 o
   0   2  17        0.07      -16.41     29.37 o
  -2  -8  18       26.60       29.82     18.36 o
  -1  -8  18        1.38      -19.29     20.73 o
   0  -8  18       83.55       24.70     26.49 o
   1  -8  18        0.00       22.17     23.90 o
  -3  -7  18        5.96       14.97     17.60 o
  -2  -7  18        0.00        0.16     16.18 o
  -1  -7  18        9.96       15.95     16.60 o
   0  -7  18        1.17        0.64     16.72 o
   1  -7  18        3.52       -5.17     15.31 o
   2  -7  18        2.22      -14.19     28.07 o
  -4  -6  18       24.62        5.47     23.03 o
  -3  -6  18        0.38      -14.35     14.35 o
  -2  -6  18       20.03       28.50     24.47 o
  -1  -6  18        0.00        9.81     17.71 o
   0  -6  18       73.93       42.84     23.03 o
   1  -6  18        4.38        3.22     15.57 o
   2  -6  18       16.61       15.15     17.15 o
   3  -6  18        0.01      -12.38     30.23 o
  -4  -5  18        0.82       15.26     21.88 o
  -3  -5  18       78.09       91.56     22.89 o
  -2  -5  18        2.44       11.47     16.25 o
  -1  -5  18       29.64       21.63     19.87 o
   0  -5  18       21.07       -7.03     14.55 o
   1  -5  18       41.34       32.52     26.06 o
   2  -5  18        1.09        9.38     16.30 o
   3  -5  18      112.39       70.78     35.13 o
  -4  -4  18       55.65       46.93     28.22 o
  -3  -4  18       22.55        2.64     15.40 o
  -2  -4  18      143.17       70.47     82.63 o
  -1  -4  18        0.11        6.57     15.78 o
   0  -4  18        6.49       13.95     16.65 o
   1  -4  18        0.00       15.46     16.21 o
   2  -4  18      147.97      159.58     29.19 o
   3  -4  18        5.27       17.27     35.13 o
  -3  -3  18       77.05       43.93     32.53 o
  -2  -3  18        1.28       -3.46     16.86 o
  -1  -3  18       47.84       32.97     21.75 o
   0  -3  18        7.93       23.33     17.64 o
   1  -3  18      118.46      103.53     37.56 o
   2  -3  18        3.33        2.52     16.35 o
   3  -3  18       35.35       42.04     35.99 o
  -3  -2  18        6.37        1.31     22.31 o
  -2  -2  18       56.22       26.47     18.25 o
  -1  -2  18        8.61        0.41     16.00 o
   0  -2  18        4.69       -9.60     15.23 o
   1  -2  18        4.61        2.26     15.97 o
   2  -2  18       59.91       57.80     26.52 o
  -2  -1  18       54.52       30.61     28.41 o
  -1  -1  18       68.21       35.47     20.14 o
   0  -1  18       10.13       32.98     18.95 o
   1  -1  18        9.46       27.39     18.46 o
 
